# Supplementary material for: Humic-acid-driven escape from eye parasites revealed by RNA-seq and target-specific metabarcoding
Source: Parasit Vectors. 2020 Aug 28;13:433. doi: 10.1186/s13071-020-04306-9 (PMC7456052; doi:10.1186/s13071-020-04306-9)
Supplement: Supplementary file 2 — Additional file 2: Table S1. Sampling location, year, number of samples for RNA-seq NGS, number of samples for parasite screening. Table S2. Samples, location, Illumina reads statistics and the main parasite OTUs as revealed by Kraken and RDP. Table S3. RNA-seq mapping statistics. Table S4. List of 265 differentially expressed genes in perch identified by RNA-seq (Padj < 0.05), sorted by log2 fold change. Table S5. List of gene ontology (GO) terms with significant (FDR ≤ 0.05) enrichment among the differentially expressed genes. Table S6. Absorbance ratios, specific ultraviolet absorbance and specific colour absorbance for studied lakes. [file 13071_2020_4306_MOESM2_ESM.xlsx]

## Sheet: Table S1
Table S1. Sampling location, year, number of samples for RNA-seq NGS, number of samples for parasite screening
			2016	2016	2016	2017	2017	2017	2017	2017	2017	2017	2017	2017	2017
No	Lake	Type	n RNA-seq	unmapped reads Digenea	unmapped reads Diplostomoidea	nind	neyes	PCR-negative individuals	PCR-positive individuals	PCR-negative eyes	PCR-positive eyes	prevalenceind	prevalenceeyes	n NGSind	n NGS eyes
1	Holvandi Kivijärv	humic	1	no	no	10	20	10	0	20	0	0	0	n/a	n/a
2	Virosi	humic	1	no	no	10	20	10	0	20	0	0	0	n/a	n/a
3	Partsi Saarjärv	humic	1	no	no	11	22	11	0	22	0	0	0	n/a	n/a
4	Heisri Mustjärv	humic	1	no	no	10	20	10	0	20	0	0	0	n/a	n/a
5	Kuulma	humic	1	no	no	10	20	10	0	20	0	0	0	n/a	n/a
6	Loosalu	humic	1	no	no	11	22	11	0	22	0	0	0	n/a	n/a
7	Matsimäe Pühajärv	humic	1	no	no	10	20	10	0	20	0	0	0	n/a	n/a
8	Meelva	humic	1	no	no	11	22	11	0	22	0	0	0	n/a	n/a
9	Paidra	clear-water	1	no	no	18	36	18	0	36	0	0	0	n/a	n/a
10	Hino	clear-water	1	no	no	n/a	n/a	n/a	n/a	n/a	n/a	n/a	n/a	n/a	n/a
11	Verijärv	clear-water	1	yes	no	18	36	14	4	29	7	0.222222	0.194444	4	7
12	Saadjärv	clear-water	1	yes	yes	46	66	2	44	9	57	0.956522	0.863636	44	57
13	Uiakatsi	clear-water	1	no	no	14	28	0	14	1	27	1	0.964286	14	27
14	Piigandi	clear-water	1	yes	yes	33	52	0	33	1	51	1	0.980769	31	51

## Sheet: Table S2
Table S2. Samples, location, Illumina reads statistics and the main parasite OTUs as revealed by Kraken and RDP*
				Paired-end reads (forward and reverce reads serately)						Concatenated paired-end reads						Concatenated paired-end reads (after QC filter)						Kraken results
IDind	IDsample	Lake		nseqs	lengthsum	lengthmin	lengthavg	lengthmax		nseqs	lengthsum	lengthmin	lengthavg	lengthmax		nseqs	lengthsum	lengthmin	lengthavg	lengthmax		Order	nseqs	%		Genus	nseqs	%		Species	nseqs	%		Genus	nseqs	%		Species	nseqs	%		Species	nseqs	%		Species	nseqs	%
HP29	S204	Piigandi		298150	89743150	301	301	301		145770	73311702	414	502.9	507		123500	62114933	414	503	507		Diplostomoidea	123467	99.9733		Tylodelphys	123310	99.8462		T. clavata	53856	43.6081		Diplostomum	126	0.102024		D. pseudospathaceum	27	0.0218623		D. spathaceum	4	0.00323887		D. baeri complex sp. 2 SAL-2014	0	0
HP30	S205	Piigandi		43282	13027882	301	301	301		17680	8891640	414	502.9	506		15154	7621820	461	503	506		Diplostomoidea	15098	99.6305		Tylodelphys	15063	99.3995		T. clavata	15035	99.2147		Diplostomum	26	0.171572		D. pseudospathaceum	6	0.0395935		D. spathaceum	1	0.00659892		D. baeri complex sp. 2 SAL-2014	1	0.00659892
HP31	S206	Piigandi		4	1204	301	301	301		1	504	504	504	504		0	0	0	0	0		Diplostomoidea	n/a	n/a		Tylodelphys	n/a	n/a		T. clavata	n/a	n/a		Diplostomum	n/a	n/a		D. pseudospathaceum	n/a	n/a		D. spathaceum	n/a	n/a		D. baeri complex sp. 2 SAL-2014	n/a	n/a
HP32	S207	Piigandi		265656	79962456	301	301	301		120070	60402837	460	503.1	584		106930	53795320	460	503.1	584		Diplostomoidea	106614	99.7045		Tylodelphys	95874	89.6605		T. clavata	95603	89.4071		Diplostomum	10698	10.0047		D. pseudospathaceum	40	0.0374076		D. spathaceum	124	0.115964		D. baeri complex sp. 2 SAL-2014	7864	7.35434
HP33	S208	Piigandi		220116	66254916	301	301	301		98021	49298081	405	502.9	536		86659	43586258	405	503	536		Diplostomoidea	86476	99.7888		Tylodelphys	86306	99.5927		T. clavata	86034	99.2788		Diplostomum	130	0.150013		D. pseudospathaceum	22	0.0253869		D. spathaceum	8	0.00923159		D. baeri complex sp. 2 SAL-2014	0	0
HP34	S209	Piigandi		91970	27682970	301	301	301		38992	19610177	407	502.9	544		33225	16710719	499	503	506		Diplostomoidea	33174	99.8465		Tylodelphys	33129	99.7111		T. clavata	33046	99.4612		Diplostomum	30	0.0902935		D. pseudospathaceum	8	0.0240783		D. spathaceum	1	0.00300978		D. baeri complex sp. 2 SAL-2014	0	0
HP35	S210	Piigandi		365300	109955300	301	301	301		170126	85561819	400	502.9	520		146638	73753125	448	503	509		Diplostomoidea	146489	99.8984		Tylodelphys	146241	99.7293		T. clavata	128030	87.3102		Diplostomum	207	0.141164		D. pseudospathaceum	30	0.0204585		D. spathaceum	12	0.00818342		D. baeri complex sp. 2 SAL-2014	2	0.0013639
HP36	S211	Piigandi		261460	78699460	301	301	301		128262	64507834	408	502.9	544		110201	55427055	408	503	544		Diplostomoidea	110180	99.9809		Tylodelphys	110068	99.8793		T. clavata	109836	99.6688		Diplostomum	101	0.0916507		D. pseudospathaceum	14	0.0127041		D. spathaceum	5	0.00453716		D. baeri complex sp. 2 SAL-2014	0	0
HP37	S212	Piigandi		239914	72214114	301	301	301		106051	53336790	401	502.9	582		91666	46104509	401	503	582		Diplostomoidea	91504	99.8233		Tylodelphys	91338	99.6422		T. clavata	72452	79.0391		Diplostomum	139	0.151637		D. pseudospathaceum	26	0.0283638		D. spathaceum	7	0.00763642		D. baeri complex sp. 2 SAL-2014	1	0.00109092
HP38	S213	Piigandi		61940	18643940	301	301	301		28546	14354450	434	502.9	521		25332	12739118	449	502.9	521		Diplostomoidea	25252	99.6842		Tylodelphys	25215	99.5381		T. clavata	25150	99.2815		Diplostomum	30	0.118427		D. pseudospathaceum	2	0.00789515		D. spathaceum	0	0		D. baeri complex sp. 2 SAL-2014	1	0.00394758
HP39	S214	Piigandi		244	73444	301	301	301		108	54394	502	503.6	521		86	43328	502	503.8	521		Diplostomoidea	n/a	n/a		Tylodelphys	n/a	n/a		T. clavata	n/a	n/a		Diplostomum	n/a	n/a		D. pseudospathaceum	n/a	n/a		D. spathaceum	n/a	n/a		D. baeri complex sp. 2 SAL-2014	n/a	n/a
HP40	S215	Piigandi		56	16856	301	301	301		26	13077	502	503	503		23	11569	503	503	503		Diplostomoidea	n/a	n/a		Tylodelphys	n/a	n/a		T. clavata	n/a	n/a		Diplostomum	n/a	n/a		D. pseudospathaceum	n/a	n/a		D. spathaceum	n/a	n/a		D. baeri complex sp. 2 SAL-2014	n/a	n/a
HP41	S216	Piigandi		440800	132680800	301	301	301		210458	105847168	403	502.9	545		188377	94746443	403	503	520		Diplostomoidea	188280	99.9485		Tylodelphys	179317	95.1905		T. clavata	177513	94.2328		Diplostomum	8912	4.73094		D. pseudospathaceum	47	0.02495		D. spathaceum	111	0.0589244		D. baeri complex sp. 2 SAL-2014	6579	3.49246
HP42	S217	Piigandi		396092	119223692	301	301	301		183214	92143408	403	502.9	545		163241	82102705	403	503	545		Diplostomoidea	163040	99.8769		Tylodelphys	162842	99.7556		T. clavata	162561	99.5834		Diplostomum	156	0.0955642		D. pseudospathaceum	37	0.0226659		D. spathaceum	5	0.00306296		D. baeri complex sp. 2 SAL-2014	2	0.00122518
250I	S87	Piigandi		508	152908	301	301	301		59	29674	502	502.9	503		55	27663	502	503	503		Diplostomoidea	n/a	n/a		Tylodelphys	n/a	n/a		T. clavata	n/a	n/a		Diplostomum	n/a	n/a		D. pseudospathaceum	n/a	n/a		D. spathaceum	n/a	n/a		D. baeri complex sp. 2 SAL-2014	n/a	n/a
251I	S88	Piigandi		17064	5136264	301	301	301		6512	3275262	499	503	521		5759	2896688	500	503	521		Diplostomoidea	5727	99.4443		Tylodelphys	5706	99.0797		T. clavata	3702	64.282		Diplostomum	18	0.312554		D. pseudospathaceum	8	0.138913		D. spathaceum	2	0.0347283		D. baeri complex sp. 2 SAL-2014	0	0
251II	S89	Piigandi		26110	7859110	301	301	301		12407	6242137	500	503.1	582		10811	5439351	500	503.1	582		Diplostomoidea	10726	99.2138		Tylodelphys	10711	99.075		T. clavata	10506	97.1788		Diplostomum	12	0.110998		D. pseudospathaceum	1	0.00924984		D. spathaceum	1	0.00924984		D. baeri complex sp. 2 SAL-2014	0	0
252I	S90	Piigandi		78562	23647162	301	301	301		32851	16522249	402	502.9	507		29087	14629844	402	503	507		Diplostomoidea	29020	99.7697		Tylodelphys	28812	99.0546		T. clavata	28325	97.3803		Diplostomum	193	0.663527		D. pseudospathaceum	11	0.0378176		D. spathaceum	4	0.0137518		D. baeri complex sp. 2 SAL-2014	92	0.316293
252II	S91	Piigandi		290658	87488058	301	301	301		134298	67544619	416	502.9	507		118579	59641701	416	503	506		Diplostomoidea	118448	99.8895		Tylodelphys	103776	87.5163		T. clavata	76057	64.1404		Diplostomum	14633	12.3403		D. pseudospathaceum	68	0.0573457		D. spathaceum	142	0.119751		D. baeri complex sp. 2 SAL-2014	10578	8.92064
253I	S92	Piigandi		101216	30466016	301	301	301		49126	24707582	403	502.9	521		43282	21769609	431	503	521		Diplostomoidea	43264	99.9584		Tylodelphys	43232	99.8845		T. clavata	34284	79.2108		Diplostomum	20	0.0462086		D. pseudospathaceum	3	0.00693129		D. spathaceum	2	0.00462086		D. baeri complex sp. 2 SAL-2014	0	0
253II	S93	Piigandi		46972	14138572	301	301	301		18903	9509075	461	503	522		16905	8504413	461	503.1	521		Diplostomoidea	16789	99.3138		Tylodelphys	16760	99.1423		T. clavata	15111	89.3878		Diplostomum	18	0.106477		D. pseudospathaceum	3	0.0177462		D. spathaceum	1	0.00591541		D. baeri complex sp. 2 SAL-2014	0	0
254I	S94	Piigandi		35488	10681888	301	301	301		15077	7557897	408	501.3	522		13444	6739285	452	501.3	521		Diplostomoidea	12284	91.3716		Tylodelphys	12267	91.2452		T. clavata	12239	91.0369		Diplostomum	11	0.0818209		D. pseudospathaceum	0	0		D. spathaceum	2	0.0148765		D. baeri complex sp. 2 SAL-2014	0	0
254II	S95	Piigandi		177950	53562950	301	301	301		78875	39667681	403	502.9	521		70627	35521390	403	502.9	521		Diplostomoidea	70508	99.8315		Tylodelphys	70438	99.7324		T. clavata	41703	59.0468		Diplostomum	57	0.0807057		D. pseudospathaceum	23	0.0325654		D. spathaceum	4	0.00566356		D. baeri complex sp. 2 SAL-2014	0	0
255I	S1	Piigandi		116428	35044828	301	301	301		48895	24590879	461	502.9	582		44023	22141760	461	503	582		Diplostomoidea	43968	99.8751		Tylodelphys	43882	99.6797		T. clavata	29704	67.4738		Diplostomum	71	0.161279		D. pseudospathaceum	15	0.0340731		D. spathaceum	6	0.0136292		D. baeri complex sp. 2 SAL-2014	0	0
255II	S96	Piigandi		174360	52482360	301	301	301		83294	41893135	417	503	582		73604	37021454	417	503	582		Diplostomoidea	73565	99.947		Tylodelphys	73501	99.8601		T. clavata	38250	51.9673		Diplostomum	58	0.0788001		D. pseudospathaceum	9	0.0122276		D. spathaceum	0	0		D. baeri complex sp. 2 SAL-2014	0	0
256I	S97	Piigandi		118186	35573986	301	301	301		51041	25671244	431	503	584		46074	23174152	431	503	521		Diplostomoidea	45969	99.7721		Tylodelphys	45874	99.5659		T. clavata	44469	96.5165		Diplostomum	78	0.169293		D. pseudospathaceum	18	0.0390676		D. spathaceum	3	0.00651126		D. baeri complex sp. 2 SAL-2014	0	0
256II	S98	Piigandi		20016	6024816	301	301	301		9688	4872573	499	502.9	521		8716	4383909	499	503	521		Diplostomoidea	8713	99.9656		Tylodelphys	8700	99.8164		T. clavata	8276	94.9518		Diplostomum	12	0.137678		D. pseudospathaceum	5	0.0573658		D. spathaceum	2	0.0229463		D. baeri complex sp. 2 SAL-2014	0	0
257I	S99	Piigandi		171438	51602838	301	301	301		76287	38408155	430	503.5	583		68609	34543893	430	503.5	583		Diplostomoidea	66564	97.0193		Tylodelphys	66398	96.7774		T. clavata	66224	96.5238		Diplostomum	132	0.192395		D. pseudospathaceum	26	0.0378959		D. spathaceum	14	0.0204055		D. baeri complex sp. 2 SAL-2014	0	0
257II	S100	Piigandi		264388	79580788	301	301	301		125913	63333673	401	503	582		113273	56978999	401	503	582		Diplostomoidea	112873	99.6469		Tylodelphys	112763	99.5498		T. clavata	37902	33.4608		Diplostomum	86	0.0759228		D. pseudospathaceum	7	0.00617976		D. spathaceum	3	0.00264847		D. baeri complex sp. 2 SAL-2014	1	0.000882823
258I	S101	Piigandi		110570	33281570	301	301	301		54337	27336804	467	503.1	582		48920	24612632	467	503.1	582		Diplostomoidea	48523	99.1885		Tylodelphys	48482	99.1047		T. clavata	34735	71.0037		Diplostomum	31	0.0633688		D. pseudospathaceum	8	0.0163532		D. spathaceum	0	0		D. baeri complex sp. 2 SAL-2014	0	0
258II	S102	Piigandi		92296	27781096	301	301	301		42424	21336585	439	502.9	521		37545	18883633	439	503	521		Diplostomoidea	37515	99.9201		Tylodelphys	37465	99.7869		T. clavata	33485	89.1863		Diplostomum	43	0.114529		D. pseudospathaceum	9	0.0239712		D. spathaceum	1	0.00266347		D. baeri complex sp. 2 SAL-2014	0	0
259I	S103	Piigandi		11132	3350732	301	301	301		4403	2214426	461	502.9	506		3716	1868989	461	503	506		Diplostomoidea	3710	99.8385		Tylodelphys	3689	99.2734		T. clavata	3597	96.7976		Diplostomum	16	0.430571		D. pseudospathaceum	3	0.080732		D. spathaceum	1	0.0269107		D. baeri complex sp. 2 SAL-2014	0	0
259II	S104	Piigandi		192980	58086980	301	301	301		91295	45919235	400	503	583		78617	39544438	400	503	583		Diplostomoidea	78482	99.8283		Tylodelphys	78355	99.6667		T. clavata	77868	99.0473		Diplostomum	110	0.139919		D. pseudospathaceum	15	0.0190798		D. spathaceum	4	0.00508796		D. baeri complex sp. 2 SAL-2014	0	0
260I	S105	Piigandi		267544	80530744	301	301	301		120113	60430318	400	503.1	583		105792	53227388	400	503.1	583		Diplostomoidea	104563	98.8383		Tylodelphys	104379	98.6644		T. clavata	104100	98.4006		Diplostomum	146	0.138007		D. pseudospathaceum	27	0.0255218		D. spathaceum	6	0.00567151		D. baeri complex sp. 2 SAL-2014	2	0.0018905
260II	S106	Piigandi		121334	36521534	301	301	301		56014	28178697	402	503.1	583		48747	24522009	402	503	583		Diplostomoidea	46938	96.289		Tylodelphys	46851	96.1105		T. clavata	46701	95.8028		Diplostomum	70	0.143599		D. pseudospathaceum	21	0.0430796		D. spathaceum	9	0.0184627		D. baeri complex sp. 2 SAL-2014	0	0
261I	S107	Piigandi		200960	60488960	301	301	301		93012	46781294	416	503	580		80510	40495189	416	503	580		Diplostomoidea	80419	99.887		Tylodelphys	80292	99.7292		T. clavata	80065	99.4473		Diplostomum	107	0.132903		D. pseudospathaceum	16	0.0198733		D. spathaceum	6	0.00745249		D. baeri complex sp. 2 SAL-2014	0	0
261II	S108	Piigandi		53074	15975274	301	301	301		19889	9989129	416	502.2	582		16765	8421239	416	502.3	582		Diplostomoidea	15085	89.9791		Tylodelphys	15049	89.7644		T. clavata	15001	89.4781		Diplostomum	28	0.167015		D. pseudospathaceum	1	0.00596481		D. spathaceum	1	0.00596481		D. baeri complex sp. 2 SAL-2014	0	0
262I	S109	Piigandi		312274	93994474	301	301	301		152925	76911600	429	502.9	582		135543	68172990	429	503	517		Diplostomoidea	135517	99.9808		Tylodelphys	135374	99.8753		T. clavata	134024	98.8793		Diplostomum	115	0.0848439		D. pseudospathaceum	17	0.0125421		D. spathaceum	11	0.00811551		D. baeri complex sp. 2 SAL-2014	0	0
262II	S110	Piigandi		196566	59166366	301	301	301		91584	46062724	460	503	582		82015	41251822	460	503	582		Diplostomoidea	81979	99.9561		Tylodelphys	81419	99.2733		T. clavata	78147	95.2838		Diplostomum	529	0.645004		D. pseudospathaceum	450	0.54868		D. spathaceum	3	0.00365787		D. baeri complex sp. 2 SAL-2014	0	0
263I	S111	Piigandi		24838	7476238	301	301	301		11505	5786274	426	502.9	506		10361	5211112	426	503	506		Diplostomoidea	10357	99.9614		Tylodelphys	10346	99.8552		T. clavata	10299	99.4016		Diplostomum	10	0.0965158		D. pseudospathaceum	0	0		D. spathaceum	5	0.0482579		D. baeri complex sp. 2 SAL-2014	0	0
263II	S112	Piigandi		280876	84543676	301	301	301		136817	68812732	413	503	582		118851	59779651	413	503	582		Diplostomoidea	118813	99.968		Tylodelphys	118707	99.8788		T. clavata	118163	99.4211		Diplostomum	88	0.0740423		D. pseudospathaceum	13	0.0109381		D. spathaceum	1	0.00084139		D. baeri complex sp. 2 SAL-2014	0	0
264I	S113	Piigandi		226198	68085598	301	301	301		111641	56152149	416	503	582		98186	49386923	416	503	582		Diplostomoidea	98112	99.9246		Tylodelphys	97999	99.8095		T. clavata	91925	93.6233		Diplostomum	98	0.0998106		D. pseudospathaceum	15	0.0152771		D. spathaceum	6	0.00611085		D. baeri complex sp. 2 SAL-2014	4	0.0040739
264II	S114	Piigandi		103066	31022866	301	301	301		46184	23228987	494	503	521		39565	19900929	499	503	521		Diplostomoidea	39466	99.7498		Tylodelphys	39289	99.3024		T. clavata	39170	99.0016		Diplostomum	156	0.394288		D. pseudospathaceum	25	0.0631872		D. spathaceum	4	0.0101099		D. baeri complex sp. 2 SAL-2014	44	0.111209
265I	S2	Piigandi		196236	59067036	301	301	301		89564	45095218	457	503.5	583		76057	38295289	457	503.5	583		Diplostomoidea	74210	97.5716		Tylodelphys	74100	97.4269		T. clavata	73830	97.0719		Diplostomum	81	0.106499		D. pseudospathaceum	16	0.0210369		D. spathaceum	5	0.00657402		D. baeri complex sp. 2 SAL-2014	0	0
265II	S115	Piigandi		156102	46986702	301	301	301		69636	35023599	493	503	582		62247	31308935	498	503	582		Diplostomoidea	62160	99.8602		Tylodelphys	62089	99.7462		T. clavata	61972	99.5582		Diplostomum	50	0.0803252		D. pseudospathaceum	8	0.012852		D. spathaceum	2	0.00321301		D. baeri complex sp. 2 SAL-2014	1	0.0016065
266I	S116	Piigandi		321938	96903338	301	301	301		158080	79520175	421	503	583		140876	70870349	421	503.1	582		Diplostomoidea	140678	99.8595		Tylodelphys	140353	99.6288		T. clavata	139319	98.8948		Diplostomum	311	0.220762		D. pseudospathaceum	13	0.00922797		D. spathaceum	6	0.00425906		D. baeri complex sp. 2 SAL-2014	175	0.124223
266II	S117	Piigandi		94	28294	301	301	301		45	22635	503	503	503		35	17605	503	503	503		Diplostomoidea	n/a	n/a		Tylodelphys	n/a	n/a		T. clavata	n/a	n/a		Diplostomum	n/a	n/a		D. pseudospathaceum	n/a	n/a		D. spathaceum	n/a	n/a		D. baeri complex sp. 2 SAL-2014	n/a	n/a
267I	S118	Piigandi		16330	4915330	301	301	301		8018	4033202	497	503	582		7105	3574047	500	503	582		Diplostomoidea	7093	99.8311		Tylodelphys	7087	99.7467		T. clavata	7069	99.4933		Diplostomum	5	0.070373		D. pseudospathaceum	1	0.0140746		D. spathaceum	0	0		D. baeri complex sp. 2 SAL-2014	0	0
267II	S119	Piigandi		63720	19179720	301	301	301		27877	14008152	463	502.5	521		25024	12575637	463	502.5	521		Diplostomoidea	24656	98.5294		Tylodelphys	24619	98.3816		T. clavata	24553	98.1178		Diplostomum	23	0.0919118		D. pseudospathaceum	5	0.0199808		D. spathaceum	0	0		D. baeri complex sp. 2 SAL-2014	0	0
268I	S120	Piigandi		353352	106358952	301	301	301		175615	88325045	416	502.9	589		157581	79258806	416	503	589		Diplostomoidea	157569	99.9924		Tylodelphys	157333	99.8426		T. clavata	141728	89.9398		Diplostomum	216	0.137072		D. pseudospathaceum	62	0.0393448		D. spathaceum	5	0.00317297		D. baeri complex sp. 2 SAL-2014	1	0.000634594
Sa06	S239	Saadjärv		20	6020	301	301	301		9	4527	503	503	503		9	4527	503	503	503		Diplostomoidea	n/a	n/a		Tylodelphys	n/a	n/a		T. clavata	n/a	n/a		Diplostomum	n/a	n/a		D. pseudospathaceum	n/a	n/a		D. spathaceum	n/a	n/a		D. baeri complex sp. 2 SAL-2014	n/a	n/a
Sa07	S240	Saadjärv		78694	23686894	301	301	301		38563	19393994	418	502.9	545		32770	16481543	499	502.9	545		Diplostomoidea	32759	99.9664		Tylodelphys	32665	99.6796		T. clavata	30211	92.191		Diplostomum	86	0.262435		D. pseudospathaceum	9	0.0274641		D. spathaceum	2	0.00610314		D. baeri complex sp. 2 SAL-2014	41	0.125114
Sa13	S241	Saadjärv		391630	117880630	301	301	301		191937	96528671	400	502.9	507		168419	84705411	400	502.9	507		Diplostomoidea	168397	99.9869		Tylodelphys	160004	95.0035		T. clavata	158777	94.275		Diplostomum	8358	4.96262		D. pseudospathaceum	52	0.0308754		D. spathaceum	3664	2.17553		D. baeri complex sp. 2 SAL-2014	2685	1.59424
Sa33	S257	Saadjärv		77978	23471378	301	301	301		28556	14361616	465	502.9	506		25419	12784606	465	503	506		Diplostomoidea	25359	99.764		Tylodelphys	22818	89.7675		T. clavata	22206	87.3598		Diplostomum	2515	9.89417		D. pseudospathaceum	2320	9.12703		D. spathaceum	8	0.0314725		D. baeri complex sp. 2 SAL-2014	81	0.318659
Sa34	S258	Saadjärv		106002	31906602	301	301	301		46924	23600027	457	502.9	506		40121	20179588	457	503	506		Diplostomoidea	40076	99.8878		Tylodelphys	39965	99.6112		T. clavata	39842	99.3046		Diplostomum	92	0.229306		D. pseudospathaceum	17	0.0423718		D. spathaceum	6	0.0149548		D. baeri complex sp. 2 SAL-2014	0	0
Sa35	S259	Saadjärv		43070	12964070	301	301	301		19529	9821835	492	502.9	544		17219	8660502	498	503	544		Diplostomoidea	17215	99.9768		Tylodelphys	1430	8.30478		T. clavata	1308	7.59626		Diplostomum	15770	91.5849		D. pseudospathaceum	15476	89.8775		D. spathaceum	16	0.0929206		D. baeri complex sp. 2 SAL-2014	0	0
Sa36	S260	Saadjärv		48050	14463050	301	301	301		18563	9335122	430	502.9	506		16395	8245422	498	502.9	506		Diplostomoidea	16367	99.8292		Tylodelphys	14735	89.875		T. clavata	13050	79.5974		Diplostomum	1620	9.88106		D. pseudospathaceum	490	2.98872		D. spathaceum	1041	6.3495		D. baeri complex sp. 2 SAL-2014	1	0.00609942
Sa37	S261	Saadjärv		85794	25823994	301	301	301		33627	16910043	431	502.9	506		29691	14931609	431	502.9	506		Diplostomoidea	29631	99.7979		Tylodelphys	24733	83.3013		T. clavata	22250	74.9385		Diplostomum	4874	16.4157		D. pseudospathaceum	4674	15.7421		D. spathaceum	11	0.0370483		D. baeri complex sp. 2 SAL-2014	0	0
Sa38	S262	Saadjärv		157230	47326230	301	301	301		68214	34307394	413	502.9	509		60649	30504323	413	503	507		Diplostomoidea	60575	99.878		Tylodelphys	60482	99.7246		T. clavata	29775	49.094		Diplostomum	75	0.123662		D. pseudospathaceum	13	0.0214348		D. spathaceum	3	0.0049465		D. baeri complex sp. 2 SAL-2014	1	0.00164883
Sa39	S263	Saadjärv		20	6020	301	301	301		10	5030	503	503	503		8	4024	503	503	503		Diplostomoidea	n/a	n/a		Tylodelphys	n/a	n/a		T. clavata	n/a	n/a		Diplostomum	n/a	n/a		D. pseudospathaceum	n/a	n/a		D. spathaceum	n/a	n/a		D. baeri complex sp. 2 SAL-2014	n/a	n/a
Sa40	S264	Saadjärv		254476	76597276	301	301	301		111694	56173752	401	502.9	540		99507	50047064	401	503	521		Diplostomoidea	99199	99.6905		Tylodelphys	79241	79.6336		T. clavata	44209	44.428		Diplostomum	19000	19.0941		D. pseudospathaceum	4508	4.53033		D. spathaceum	7689	7.72709		D. baeri complex sp. 2 SAL-2014	4534	4.55646
Sa41	S265	Saadjärv		4528	1362928	301	301	301		221	111049	419	502.5	504		188	94544	500	502.9	503		Diplostomoidea	n/a	n/a		Tylodelphys	n/a	n/a		T. clavata	n/a	n/a		Diplostomum	n/a	n/a		D. pseudospathaceum	n/a	n/a		D. spathaceum	n/a	n/a		D. baeri complex sp. 2 SAL-2014	n/a	n/a
Sa42	S266	Saadjärv		27136	8167936	301	301	301		10147	5102866	494	502.9	584		8867	4459326	501	502.9	506		Diplostomoidea	8842	99.7181		Tylodelphys	8786	99.0865		T. clavata	3845	43.363		Diplostomum	28	0.315778		D. pseudospathaceum	5	0.0563889		D. spathaceum	0	0		D. baeri complex sp. 2 SAL-2014	5	0.0563889
Sa43	S267	Saadjärv		55294	16643494	301	301	301		18543	9326083	496	502.9	542		16035	8065037	499	503	509		Diplostomoidea	15921	99.2891		Tylodelphys	8916	55.6034		T. clavata	6867	42.8251		Diplostomum	6973	43.4861		D. pseudospathaceum	27	0.168382		D. spathaceum	6176	38.5157		D. baeri complex sp. 2 SAL-2014	0	0
Sa44	S268	Saadjärv		116180	34970180	301	301	301		51310	25804121	425	502.9	517		44268	22263749	494	502.9	517		Diplostomoidea	44264	99.991		Tylodelphys	44208	99.8645		T. clavata	27610	62.3701		Diplostomum	48	0.10843		D. pseudospathaceum	3	0.0067769		D. spathaceum	5	0.0112948		D. baeri complex sp. 2 SAL-2014	0	0
Sa45	S269	Saadjärv		150250	45225250	301	301	301		56236	28281484	462	502.9	545		48765	24525748	475	502.9	521		Diplostomoidea	48535	99.5284		Tylodelphys	41840	85.7992		T. clavata	40983	84.0418		Diplostomum	6647	13.6307		D. pseudospathaceum	6349	13.0196		D. spathaceum	100	0.205065		D. baeri complex sp. 2 SAL-2014	2	0.0041013
Sa46	S270	Saadjärv		166858	50224258	301	301	301		70285	35348445	403	502.9	582		58988	29668541	410	503	582		Diplostomoidea	58879	99.8152		Tylodelphys	58760	99.6135		T. clavata	39092	66.2711		Diplostomum	96	0.162745		D. pseudospathaceum	18	0.0305147		D. spathaceum	3	0.00508578		D. baeri complex sp. 2 SAL-2014	1	0.00169526
Sa47	S271	Saadjärv		79698	23989098	301	301	301		37528	18883741	496	503.2	582		32749	16479556	498	503.2	582		Diplostomoidea	32613	99.5847		Tylodelphys	32573	99.4626		T. clavata	19425	59.3148		Diplostomum	29	0.0885523		D. pseudospathaceum	5	0.0152676		D. spathaceum	0	0		D. baeri complex sp. 2 SAL-2014	0	0
Sa48	S272	Saadjärv		1232	370832	301	301	301		144	72420	502	502.9	503		131	65884	502	502.9	503		Diplostomoidea	n/a	n/a		Tylodelphys	n/a	n/a		T. clavata	n/a	n/a		Diplostomum	n/a	n/a		D. pseudospathaceum	n/a	n/a		D. spathaceum	n/a	n/a		D. baeri complex sp. 2 SAL-2014	n/a	n/a
Sa49	S273	Saadjärv		217322	65413922	301	301	301		98068	49321588	433	502.9	513		85866	43187016	433	503	509		Diplostomoidea	85807	99.9313		Tylodelphys	71683	83.4824		T. clavata	69248	80.6466		Diplostomum	14086	16.4046		D. pseudospathaceum	63	0.0733701		D. spathaceum	224	0.260872		D. baeri complex sp. 2 SAL-2014	9837	11.4562
Sa51	S274	Saadjärv		145112	43678712	301	301	301		54316	27317127	407	502.9	507		46876	23576484	407	503	506		Diplostomoidea	46661	99.5413		Tylodelphys	43991	93.8455		T. clavata	31230	66.6226		Diplostomum	2638	5.62761		D. pseudospathaceum	2516	5.36735		D. spathaceum	12	0.0255995		D. baeri complex sp. 2 SAL-2014	0	0
Sa52	S275	Saadjärv		340356	102447156	301	301	301		163103	82029922	401	502.9	545		143521	72184945	401	503	515		Diplostomoidea	143458	99.9561		Tylodelphys	39357	27.4225		T. clavata	18943	13.1988		Diplostomum	103959	72.4347		D. pseudospathaceum	334	0.232719		D. spathaceum	95356	66.4405		D. baeri complex sp. 2 SAL-2014	1	0.000696762
Sa53	S276	Saadjärv		385260	115963260	301	301	301		181901	91481185	403	502.9	545		156570	78746091	403	502.9	545		Diplostomoidea	156419	99.9036		Tylodelphys	156223	99.7784		T. clavata	79253	50.6183		Diplostomum	156	0.0996359		D. pseudospathaceum	20	0.0127738		D. spathaceum	8	0.00510954		D. baeri complex sp. 2 SAL-2014	1	0.000638692
Sa54	S277	Saadjärv		300692	90508292	301	301	301		148374	74623561	467	502.9	546		127391	64073201	467	503	506		Diplostomoidea	127368	99.9819		Tylodelphys	118035	92.6557		T. clavata	92890	72.9172		Diplostomum	9307	7.30585		D. pseudospathaceum	56	0.0439591		D. spathaceum	126	0.0989081		D. baeri complex sp. 2 SAL-2014	2403	1.88632
Sa55	S278	Saadjärv		261818	78807218	301	301	301		107810	54216783	402	502.9	545		95495	48026136	409	502.9	545		Diplostomoidea	95262	99.756		Tylodelphys	95108	99.5947		T. clavata	51974	54.4259		Diplostomum	115	0.120425		D. pseudospathaceum	26	0.0272266		D. spathaceum	4	0.0041887		D. baeri complex sp. 2 SAL-2014	1	0.00104718
Sa56	S279	Saadjärv		277502	83528102	301	301	301		119358	60028625	400	502.9	543		105151	52885861	400	503	520		Diplostomoidea	104934	99.7936		Tylodelphys	104765	99.6329		T. clavata	82599	78.5527		Diplostomum	131	0.124583		D. pseudospathaceum	28	0.0266284		D. spathaceum	12	0.0114122		D. baeri complex sp. 2 SAL-2014	1	0.000951013
284I	S149	Saadjärv		60646	18254446	301	301	301		28364	14274446	416	503.3	584		25176	12670776	416	503.3	584		Diplostomoidea	24710	98.149		Tylodelphys	24670	97.9901		T. clavata	24267	96.3894		Diplostomum	35	0.139021		D. pseudospathaceum	11	0.0436924		D. spathaceum	2	0.00794407		D. baeri complex sp. 2 SAL-2014	1	0.00397204
284II	S150	Saadjärv		131878	39695278	301	301	301		54113	27228067	401	503.2	523		48633	24471490	401	503.2	522		Diplostomoidea	47932	98.5586		Tylodelphys	19430	39.9523		T. clavata	18827	38.7124		Diplostomum	28467	58.5343		D. pseudospathaceum	27937	57.4445		D. spathaceum	55	0.113092		D. baeri complex sp. 2 SAL-2014	14	0.028787
285I	S151	Saadjärv		84038	25295438	301	301	301		37489	18855858	426	503	582		32516	16355237	426	503	582		Diplostomoidea	32480	99.8893		Tylodelphys	31782	97.7426		T. clavata	31652	97.3428		Diplostomum	693	2.13126		D. pseudospathaceum	7	0.0215279		D. spathaceum	10	0.0307541		D. baeri complex sp. 2 SAL-2014	491	1.51003
285II	S152	Saadjärv		34004	10235204	301	301	301		16365	8232411	409	503	582		14003	7044636	499	503.1	582		Diplostomoidea	13975	99.8		Tylodelphys	13394	95.6509		T. clavata	13357	95.3867		Diplostomum	578	4.12769		D. pseudospathaceum	8	0.0571306		D. spathaceum	5	0.0357066		D. baeri complex sp. 2 SAL-2014	409	2.9208
286I	S153	Saadjärv		68714	20682914	301	301	301		33709	16954107	497	503	582		28845	14508459	499	503	582		Diplostomoidea	28842	99.9896		Tylodelphys	28818	99.9064		T. clavata	28749	99.6672		Diplostomum	17	0.0589357		D. pseudospathaceum	4	0.0138672		D. spathaceum	2	0.00693361		D. baeri complex sp. 2 SAL-2014	0	0
286II	S154	Saadjärv		23964	7213164	301	301	301		9428	4741641	460	502.9	506		8106	4076967	461	503	506		Diplostomoidea	8070	99.5559		Tylodelphys	8032	99.0871		T. clavata	7988	98.5443		Diplostomum	29	0.35776		D. pseudospathaceum	9	0.111029		D. spathaceum	1	0.0123365		D. baeri complex sp. 2 SAL-2014	3	0.0370096
287II	S155	Saadjärv		124626	37512426	301	301	301		60986	30675438	491	503	582		54456	27392285	499	503	582		Diplostomoidea	54320	99.7503		Tylodelphys	52077	95.6313		T. clavata	51984	95.4606		Diplostomum	2231	4.09689		D. pseudospathaceum	9	0.0165271		D. spathaceum	20	0.0367269		D. baeri complex sp. 2 SAL-2014	1671	3.06853
288I	S3	Saadjärv		104510	31457510	301	301	301		46946	23611111	485	502.9	506		41515	20880764	485	503	506		Diplostomoidea	41494	99.9494		Tylodelphys	41385	99.6869		T. clavata	40660	97.9405		Diplostomum	93	0.224015		D. pseudospathaceum	9	0.0216789		D. spathaceum	2	0.00481754		D. baeri complex sp. 2 SAL-2014	35	0.0843069
288II	S156	Saadjärv		54	16254	301	301	301		26	13075	502	502.9	503		19	9557	503	503	503		Diplostomoidea	n/a	n/a		Tylodelphys	n/a	n/a		T. clavata	n/a	n/a		Diplostomum	n/a	n/a		D. pseudospathaceum	n/a	n/a		D. spathaceum	n/a	n/a		D. baeri complex sp. 2 SAL-2014	n/a	n/a
289I	S157	Saadjärv		10	3010	301	301	301		3	1508	502	502.7	503		2	1006	503	503	503		Diplostomoidea	n/a	n/a		Tylodelphys	n/a	n/a		T. clavata	n/a	n/a		Diplostomum	n/a	n/a		D. pseudospathaceum	n/a	n/a		D. spathaceum	n/a	n/a		D. baeri complex sp. 2 SAL-2014	n/a	n/a
289II	S158	Saadjärv		38	11438	301	301	301		15	7542	502	502.8	503		14	7039	502	502.8	503		Diplostomoidea	n/a	n/a		Tylodelphys	n/a	n/a		T. clavata	n/a	n/a		Diplostomum	n/a	n/a		D. pseudospathaceum	n/a	n/a		D. spathaceum	n/a	n/a		D. baeri complex sp. 2 SAL-2014	n/a	n/a
290I	S159	Saadjärv		706	212506	301	301	301		14	7042	503	503	503		11	5533	503	503	503		Diplostomoidea	n/a	n/a		Tylodelphys	n/a	n/a		T. clavata	n/a	n/a		Diplostomum	n/a	n/a		D. pseudospathaceum	n/a	n/a		D. spathaceum	n/a	n/a		D. baeri complex sp. 2 SAL-2014	n/a	n/a
290II	S160	Saadjärv		18470	5559470	301	301	301		8322	4185132	443	502.9	506		7236	3639091	443	502.9	506		Diplostomoidea	7235	99.9862		Tylodelphys	7222	99.8065		T. clavata	7213	99.6821		Diplostomum	11	0.152018		D. pseudospathaceum	1	0.0138198		D. spathaceum	0	0		D. baeri complex sp. 2 SAL-2014	0	0
291I	S161	Saadjärv		1928	580328	301	301	301		385	193562	431	502.8	506		321	161382	431	502.7	506		Diplostomoidea	n/a	n/a		Tylodelphys	n/a	n/a		T. clavata	n/a	n/a		Diplostomum	n/a	n/a		D. pseudospathaceum	n/a	n/a		D. spathaceum	n/a	n/a		D. baeri complex sp. 2 SAL-2014	n/a	n/a
291II	S162	Saadjärv		166	49966	301	301	301		5	2515	503	503	503		4	2012	503	503	503		Diplostomoidea	n/a	n/a		Tylodelphys	n/a	n/a		T. clavata	n/a	n/a		Diplostomum	n/a	n/a		D. pseudospathaceum	n/a	n/a		D. spathaceum	n/a	n/a		D. baeri complex sp. 2 SAL-2014	n/a	n/a
292I	S163	Saadjärv		1508	453908	301	301	301		605	304273	501	502.9	504		527	265062	502	503	503		Diplostomoidea	n/a	n/a		Tylodelphys	n/a	n/a		T. clavata	n/a	n/a		Diplostomum	n/a	n/a		D. pseudospathaceum	n/a	n/a		D. spathaceum	n/a	n/a		D. baeri complex sp. 2 SAL-2014	n/a	n/a
294I	S164	Saadjärv		3430	1032430	301	301	301		400	201190	502	503	504		372	187113	502	503	504		Diplostomoidea	n/a	n/a		Tylodelphys	n/a	n/a		T. clavata	n/a	n/a		Diplostomum	n/a	n/a		D. pseudospathaceum	n/a	n/a		D. spathaceum	n/a	n/a		D. baeri complex sp. 2 SAL-2014	n/a	n/a
294II	S165	Saadjärv		258	77658	301	301	301		48	24143	502	503	503		41	20622	502	503	503		Diplostomoidea	n/a	n/a		Tylodelphys	n/a	n/a		T. clavata	n/a	n/a		Diplostomum	n/a	n/a		D. pseudospathaceum	n/a	n/a		D. spathaceum	n/a	n/a		D. baeri complex sp. 2 SAL-2014	n/a	n/a
295I	S166	Saadjärv		2296	691096	301	301	301		1041	523577	501	503	504		921	463238	502	503	504		Diplostomoidea	n/a	n/a		Tylodelphys	n/a	n/a		T. clavata	n/a	n/a		Diplostomum	n/a	n/a		D. pseudospathaceum	n/a	n/a		D. spathaceum	n/a	n/a		D. baeri complex sp. 2 SAL-2014	n/a	n/a
295II	S167	Saadjärv		268	80668	301	301	301		84	42252	503	503	503		77	38731	503	503	503		Diplostomoidea	n/a	n/a		Tylodelphys	n/a	n/a		T. clavata	n/a	n/a		Diplostomum	n/a	n/a		D. pseudospathaceum	n/a	n/a		D. spathaceum	n/a	n/a		D. baeri complex sp. 2 SAL-2014	n/a	n/a
297II	S168	Saadjärv		11354	3417554	301	301	301		1663	834048	452	501.5	504		1477	740694	452	501.5	504		Diplostomoidea	1442	97.6303		Tylodelphys	1374	93.0264		T. clavata	1346	91.1307		Diplostomum	63	4.2654		D. pseudospathaceum	7	0.473934		D. spathaceum	2	0.13541		D. baeri complex sp. 2 SAL-2014	29	1.96344
298I	S4	Saadjärv		179134	53919334	301	301	301		75525	37982194	401	502.9	544		66436	33412714	401	502.9	542		Diplostomoidea	66216	99.6689		Tylodelphys	65853	99.1225		T. clavata	64293	96.7743		Diplostomum	328	0.493708		D. pseudospathaceum	18	0.0270937		D. spathaceum	5	0.00752604		D. baeri complex sp. 2 SAL-2014	120	0.180625
298II	S169	Saadjärv		1276	384076	301	301	301		100	50295	502	503	504		86	43254	502	503	503		Diplostomoidea	n/a	n/a		Tylodelphys	n/a	n/a		T. clavata	n/a	n/a		Diplostomum	n/a	n/a		D. pseudospathaceum	n/a	n/a		D. spathaceum	n/a	n/a		D. baeri complex sp. 2 SAL-2014	n/a	n/a
299I	S170	Saadjärv		4572	1376172	301	301	301		2179	1095950	500	503	504		1925	968219	501	503	504		Diplostomoidea	1925	100		Tylodelphys	1921	99.7922		T. clavata	1622	84.2597		Diplostomum	3	0.155844		D. pseudospathaceum	0	0		D. spathaceum	0	0		D. baeri complex sp. 2 SAL-2014	1	0.0519481
299II	S171	Saadjärv		8068	2428468	301	301	301		3446	1733172	500	503	504		3099	1558700	501	503	504		Diplostomoidea	3097	99.9355		Tylodelphys	3085	99.5482		T. clavata	2912	93.9658		Diplostomum	10	0.322685		D. pseudospathaceum	0	0		D. spathaceum	0	0		D. baeri complex sp. 2 SAL-2014	2	0.0645369
300I	S172	Saadjärv		5780	1739780	301	301	301		2028	1020592	501	503.3	582		1799	905341	501	503.2	582		Diplostomoidea	1773	98.5548		Tylodelphys	1769	98.3324		T. clavata	1756	97.6098		Diplostomum	1	0.0555864		D. pseudospathaceum	0	0		D. spathaceum	0	0		D. baeri complex sp. 2 SAL-2014	0	0
300II	S173	Saadjärv		35776	10768576	301	301	301		16833	8466579	497	503	521		14667	7377512	500	503	521		Diplostomoidea	14633	99.7682		Tylodelphys	14617	99.6591		T. clavata	14590	99.475		Diplostomum	16	0.109088		D. pseudospathaceum	3	0.0204541		D. spathaceum	0	0		D. baeri complex sp. 2 SAL-2014	0	0
301II	S174	Saadjärv		43020	12949020	301	301	301		19040	9576417	405	503	582		16830	8465357	490	503	582		Diplostomoidea	16800	99.8217		Tylodelphys	16768	99.6316		T. clavata	16444	97.7065		Diplostomum	28	0.16637		D. pseudospathaceum	3	0.0178253		D. spathaceum	1	0.00594177		D. baeri complex sp. 2 SAL-2014	0	0
302I	S175	Saadjärv		686	206486	301	301	301		135	67896	502	502.9	503		117	58846	502	503	503		Diplostomoidea	n/a	n/a		Tylodelphys	n/a	n/a		T. clavata	n/a	n/a		Diplostomum	n/a	n/a		D. pseudospathaceum	n/a	n/a		D. spathaceum	n/a	n/a		D. baeri complex sp. 2 SAL-2014	n/a	n/a
303I	S176	Saadjärv		1480	445480	301	301	301		656	329924	501	502.9	504		570	286696	502	503	504		Diplostomoidea	n/a	n/a		Tylodelphys	n/a	n/a		T. clavata	n/a	n/a		Diplostomum	n/a	n/a		D. pseudospathaceum	n/a	n/a		D. spathaceum	n/a	n/a		D. baeri complex sp. 2 SAL-2014	n/a	n/a
303II	S177	Saadjärv		9562	2878162	301	301	301		4384	2218476	500	506	522		3888	1967292	500	506	521		Diplostomoidea	3238	83.2819		Tylodelphys	3227	82.999		T. clavata	3219	82.7932		Diplostomum	11	0.282922		D. pseudospathaceum	1	0.0257202		D. spathaceum	0	0		D. baeri complex sp. 2 SAL-2014	1	0.0257202
269I	S121	Uiakatsi		340862	102599462	301	301	301		164347	82663576	418	503	584		145705	73290411	418	503	584		Diplostomoidea	145585	99.9176		Tylodelphys	143500	98.4867		T. clavata	139167	95.5129		Diplostomum	2049	1.40627		D. pseudospathaceum	27	0.0185306		D. spathaceum	24	0.0164716		D. baeri complex sp. 2 SAL-2014	1418	0.973199
269II	S122	Uiakatsi		125236	37696036	301	301	301		59659	30073600	432	504.1	591		53152	26795523	432	504.1	590		Diplostomoidea	52428	98.6379		Tylodelphys	45831	86.2263		T. clavata	40007	75.269		Diplostomum	6578	12.3758		D. pseudospathaceum	24	0.0451535		D. spathaceum	109	0.205072		D. baeri complex sp. 2 SAL-2014	4654	8.75602
270II	S123	Uiakatsi		386252	116261852	301	301	301		182334	91716825	403	503	583		163033	82011881	403	503	582		Diplostomoidea	162174	99.4731		Tylodelphys	161957	99.34		T. clavata	160841	98.6555		Diplostomum	168	0.103047		D. pseudospathaceum	25	0.0153343		D. spathaceum	9	0.00552035		D. baeri complex sp. 2 SAL-2014	2	0.00122675
271I	S124	Uiakatsi		226124	68063324	301	301	301		99178	49882522	467	503	521		88990	44760640	467	503	521		Diplostomoidea	88803	99.7899		Tylodelphys	82835	93.0835		T. clavata	78364	88.0593		Diplostomum	5936	6.67041		D. pseudospathaceum	36	0.040454		D. spathaceum	68	0.0764131		D. baeri complex sp. 2 SAL-2014	4294	4.82526
271II	S125	Uiakatsi		170698	51380098	301	301	301		81224	40849323	403	502.9	521		72904	36666755	403	502.9	521		Diplostomoidea	72853	99.93		Tylodelphys	71597	98.2072		T. clavata	71046	97.4514		Diplostomum	1241	1.70224		D. pseudospathaceum	11	0.0150883		D. spathaceum	24	0.03292		D. baeri complex sp. 2 SAL-2014	811	1.11242
272I	S126	Uiakatsi		152660	45950660	301	301	301		70985	35700589	403	502.9	582		62167	31267306	403	503	582		Diplostomoidea	62138	99.9534		Tylodelphys	61888	99.5512		T. clavata	61494	98.9174		Diplostomum	233	0.374797		D. pseudospathaceum	2	0.00321714		D. spathaceum	3	0.00482571		D. baeri complex sp. 2 SAL-2014	127	0.204288
272II	S127	Uiakatsi		318870	95979870	301	301	301		154454	77680268	421	502.9	589		133113	66950482	421	503	589		Diplostomoidea	132995	99.9114		Tylodelphys	127746	95.9681		T. clavata	105638	79.3596		Diplostomum	5211	3.91472		D. pseudospathaceum	46	0.0345571		D. spathaceum	47	0.0353083		D. baeri complex sp. 2 SAL-2014	3728	2.80063
273I	S128	Uiakatsi		329274	99111474	301	301	301		158029	79493083	406	503	568		138988	69918129	406	503.1	568		Diplostomoidea	138271	99.4841		Tylodelphys	136892	98.492		T. clavata	129105	92.8893		Diplostomum	1336	0.961234		D. pseudospathaceum	32	0.0230236		D. spathaceum	27	0.0194261		D. baeri complex sp. 2 SAL-2014	797	0.573431
273II	S129	Uiakatsi		353824	106501024	301	301	301		175045	88034198	460	502.9	582		151979	76436905	460	502.9	582		Diplostomoidea	151850	99.9151		Tylodelphys	150127	98.7814		T. clavata	135686	89.2794		Diplostomum	1688	1.11068		D. pseudospathaceum	43	0.0282934		D. spathaceum	18	0.0118437		D. baeri complex sp. 2 SAL-2014	1141	0.750762
275I	S130	Uiakatsi		89552	26955152	301	301	301		40507	20373179	467	503	546		33554	16876846	467	503	506		Diplostomoidea	33534	99.9404		Tylodelphys	33441	99.6632		T. clavata	31740	94.5938		Diplostomum	77	0.229481		D. pseudospathaceum	16	0.0476843		D. spathaceum	5	0.0149014		D. baeri complex sp. 2 SAL-2014	8	0.0238422
275II	S131	Uiakatsi		111560	33579560	301	301	301		54549	27435153	495	502.9	508		46884	23581420	499	503	508		Diplostomoidea	46877	99.9851		Tylodelphys	46826	99.8763		T. clavata	46390	98.9463		Diplostomum	43	0.0917157		D. pseudospathaceum	3	0.00639877		D. spathaceum	2	0.00426585		D. baeri complex sp. 2 SAL-2014	9	0.0191963
276I	S132	Uiakatsi		83604	25164804	301	301	301		40739	20491238	409	503	522		34775	17492502	425	503	521		Diplostomoidea	34641	99.6147		Tylodelphys	34464	99.1057		T. clavata	33486	96.2933		Diplostomum	169	0.485981		D. pseudospathaceum	10	0.0287563		D. spathaceum	1	0.00287563		D. baeri complex sp. 2 SAL-2014	90	0.258807
276II	S133	Uiakatsi		246634	74236834	301	301	301		121218	60969564	411	503	582		105434	53033046	411	503	582		Diplostomoidea	105257	99.8321		Tylodelphys	103841	98.4891		T. clavata	93752	88.9201		Diplostomum	1402	1.32974		D. pseudospathaceum	10	0.00948461		D. spathaceum	15	0.0142269		D. baeri complex sp. 2 SAL-2014	1054	0.999678
277I	S134	Uiakatsi		312172	93963772	301	301	301		154509	77711589	430	503	588		135763	68286538	430	503	588		Diplostomoidea	135713	99.9632		Tylodelphys	135579	99.8645		T. clavata	123866	91.2369		Diplostomum	111	0.0817601		D. pseudospathaceum	25	0.0184144		D. spathaceum	5	0.00368289		D. baeri complex sp. 2 SAL-2014	1	0.000736578
277II	S135	Uiakatsi		288044	86701244	301	301	301		141812	71329013	428	503	584		123222	61982456	429	503	584		Diplostomoidea	123121	99.918		Tylodelphys	122954	99.7825		T. clavata	109102	88.541		Diplostomum	142	0.115239		D. pseudospathaceum	29	0.0235348		D. spathaceum	5	0.00405772		D. baeri complex sp. 2 SAL-2014	0	0
278I	S136	Uiakatsi		121980	36715980	301	301	301		59118	29745005	403	503.1	582		52131	26230757	403	503.2	582		Diplostomoidea	51807	99.3785		Tylodelphys	51729	99.2289		T. clavata	50210	96.3151		Diplostomum	72	0.138114		D. pseudospathaceum	15	0.0287737		D. spathaceum	4	0.00767298		D. baeri complex sp. 2 SAL-2014	0	0
278II	S137	Uiakatsi		11566	3481366	301	301	301		5396	2713617	467	502.9	506		4621	2324022	467	502.9	506		Diplostomoidea	4618	99.9351		Tylodelphys	4604	99.6321		T. clavata	4530	98.0307		Diplostomum	12	0.259684		D. pseudospathaceum	6	0.129842		D. spathaceum	2	0.0432807		D. baeri complex sp. 2 SAL-2014	0	0
279I	S138	Uiakatsi		68946	20752746	301	301	301		33562	16881005	401	503	582		29460	14818431	401	503	582		Diplostomoidea	29434	99.9117		Tylodelphys	29396	99.7828		T. clavata	28650	97.2505		Diplostomum	29	0.0984386		D. pseudospathaceum	5	0.0169722		D. spathaceum	2	0.00678887		D. baeri complex sp. 2 SAL-2014	0	0
279II	S139	Uiakatsi		383210	115346210	301	301	301		187153	94127481	410	502.9	546		164266	82620410	410	503	507		Diplostomoidea	164242	99.9854		Tylodelphys	164105	99.902		T. clavata	160973	97.9953		Diplostomum	107	0.0651383		D. pseudospathaceum	12	0.00730522		D. spathaceum	3	0.00182631		D. baeri complex sp. 2 SAL-2014	0	0
280I	S140	Uiakatsi		44026	13251826	301	301	301		20013	10065266	495	502.9	506		17637	8870750	499	503	506		Diplostomoidea	17635	99.9887		Tylodelphys	17604	99.8129		T. clavata	17263	97.8795		Diplostomum	24	0.136078		D. pseudospathaceum	3	0.0170097		D. spathaceum	2	0.0113398		D. baeri complex sp. 2 SAL-2014	3	0.0170097
280II	S141	Uiakatsi		143090	43070090	301	301	301		68978	34691243	421	502.9	507		60462	30409933	421	503	506		Diplostomoidea	60447	99.9752		Tylodelphys	60371	99.8495		T. clavata	59069	97.6961		Diplostomum	58	0.095928		D. pseudospathaceum	9	0.0148854		D. spathaceum	3	0.00496179		D. baeri complex sp. 2 SAL-2014	1	0.00165393
281I	S142	Uiakatsi		168846	50822646	301	301	301		76425	38436975	402	502.9	582		66074	33232540	403	503	582		Diplostomoidea	65994	99.8789		Tylodelphys	65879	99.7049		T. clavata	46259	70.0109		Diplostomum	80	0.121076		D. pseudospathaceum	16	0.0242153		D. spathaceum	4	0.00605382		D. baeri complex sp. 2 SAL-2014	0	0
281II	S143	Uiakatsi		346634	104336834	301	301	301		166268	83623677	403	502.9	582		147617	74247170	403	503	582		Diplostomoidea	147475	99.9038		Tylodelphys	147375	99.8361		T. clavata	147132	99.6714		Diplostomum	75	0.0508072		D. pseudospathaceum	7	0.004742		D. spathaceum	4	0.00270972		D. baeri complex sp. 2 SAL-2014	0	0
282I	S145	Uiakatsi		306392	92223992	301	301	301		149783	75343761	416	503	583		133612	67212942	416	503	582		Diplostomoidea	133310	99.774		Tylodelphys	133173	99.6714		T. clavata	112945	84.5321		Diplostomum	116	0.0868185		D. pseudospathaceum	18	0.0134718		D. spathaceum	8	0.00598749		D. baeri complex sp. 2 SAL-2014	1	0.000748436
282II	S146	Uiakatsi		95980	28889980	301	301	301		45533	22901911	421	503	582		39736	19987303	429	503	582		Diplostomoidea	39671	99.8364		Tylodelphys	39591	99.6351		T. clavata	38662	97.2972		Diplostomum	74	0.186229		D. pseudospathaceum	14	0.0352325		D. spathaceum	2	0.00503322		D. baeri complex sp. 2 SAL-2014	0	0
283I	S147	Uiakatsi		248958	74936358	301	301	301		111642	56142759	409	502.9	582		100732	50658746	412	502.9	582		Diplostomoidea	100500	99.7697		Tylodelphys	77140	76.5794		T. clavata	75252	74.7052		Diplostomum	23298	23.1287		D. pseudospathaceum	11772	11.6865		D. spathaceum	178	0.176707		D. baeri complex sp. 2 SAL-2014	7322	7.26879
283II	S148	Uiakatsi		281056	84597856	301	301	301		137091	68915235	403	502.7	582		123377	62026463	403	502.7	582		Diplostomoidea	122534	99.3167		Tylodelphys	122420	99.2243		T. clavata	114727	92.989		Diplostomum	90	0.0729471		D. pseudospathaceum	26	0.0210736		D. spathaceum	4	0.0032421		D. baeri complex sp. 2 SAL-2014	0	0
192I	S20	Verijarv		10	3010	301	301	301		4	2012	503	503	503		4	2012	503	503	503		Diplostomoidea	n/a	n/a		Tylodelphys	n/a	n/a		T. clavata	n/a	n/a		Diplostomum	n/a	n/a		D. pseudospathaceum	n/a	n/a		D. spathaceum	n/a	n/a		D. baeri complex sp. 2 SAL-2014	n/a	n/a
192II	S21	Verijarv		4468	1344868	301	301	301		1140	577672	402	506.7	582		978	495349	402	506.5	582		Diplostomoidea	n/a	n/a		Tylodelphys	n/a	n/a		T. clavata	n/a	n/a		Diplostomum	n/a	n/a		D. pseudospathaceum	n/a	n/a		D. spathaceum	n/a	n/a		D. baeri complex sp. 2 SAL-2014	n/a	n/a
196I	S28	Verijarv		14824	4462024	301	301	301		7119	3580126	410	502.9	504		6287	3162005	410	502.9	504		Diplostomoidea	6282	99.9205		Tylodelphys	6276	99.825		T. clavata	5965	94.8783		Diplostomum	3	0.0477175		D. pseudospathaceum	0	0		D. spathaceum	0	0		D. baeri complex sp. 2 SAL-2014	0	0
196II	S29	Verijarv		3092	930692	301	301	301		428	215242	499	502.9	505		369	185582	499	502.9	504		Diplostomoidea	n/a	n/a		Tylodelphys	n/a	n/a		T. clavata	n/a	n/a		Diplostomum	n/a	n/a		D. pseudospathaceum	n/a	n/a		D. spathaceum	n/a	n/a		D. baeri complex sp. 2 SAL-2014	n/a	n/a
197I	S30	Verijarv		44432	13374032	301	301	301		19842	10014337	401	504.7	582		17449	8806775	401	504.7	582		Diplostomoidea	15752	90.2745		Tylodelphys	15722	90.1026		T. clavata	15680	89.8619		Diplostomum	24	0.137544		D. pseudospathaceum	8	0.0458479		D. spathaceum	0	0		D. baeri complex sp. 2 SAL-2014	0	0
197II	S31	Verijarv		2750	827750	301	301	301		971	488573	501	503.2	584		852	428742	501	503.2	584		Diplostomoidea	n/a	n/a		Tylodelphys	n/a	n/a		T. clavata	n/a	n/a		Diplostomum	n/a	n/a		D. pseudospathaceum	n/a	n/a		D. spathaceum	n/a	n/a		D. baeri complex sp. 2 SAL-2014	n/a	n/a
207I	S47	Verijarv		96366	29006166	301	301	301		47013	23649959	419	503.1	583		41323	20789043	419	503.1	583		Diplostomoidea	41245	99.8112		Tylodelphys	1735	4.19863		T. clavata	360	0.871186		Diplostomum	39497	95.5812		D. pseudospathaceum	89	0.215376		D. spathaceum	427	1.03332		D. baeri complex sp. 2 SAL-2014	29352	71.0307
207II	S48	Verijarv		225318	67820718	301	301	301		104245	52431218	431	503	556		91004	45773986	431	503	556		Diplostomoidea	90851	99.8319		Tylodelphys	500	0.549426		T. clavata	395	0.434047		Diplostomum	90311	99.2385		D. pseudospathaceum	241	0.264824		D. spathaceum	1071	1.17687		D. baeri complex sp. 2 SAL-2014	65762	72.2628
*A probability cut-off ≥95% for RDP OTUs
[truncated: 32 more columns]

## Sheet: Table S3
Table S3. RNA-seq mapping statistics
Lake	Total	Secondary	Supplementary	Duplicates	Mapped	Mapped (%)	Unmapped	Unmapped (%)	Paired in sequencing	Read1	Read2	Properly paired	With itself and mate mapped	Singletons	With mate mapped to a different chr	With mate mapped to a different chr (mapQ≥5)
Holvandi Kivijärv	115447427	4352113	0	0	109154528	0.945491	6292899	0.0545088	102934180	51467090	51467090	93771090	95445156	1769842	1505398	1344027
Virosi	120343926	4005128	0	0	113517065	0.943272	6826861	0.0567279	108331644	54165822	54165822	99051404	100285944	1796190	1061190	911501
Partsi Saarjärv	107881187	4039544	0	0	102012341	0.945599	5868846	0.054401	95059474	47529737	47529737	86626552	88261448	1517500	1450512	1316311
Heisri Mustjärv	101042832	3583338	0	0	95224952	0.942422	5817880	0.0575784	88726456	44363228	44363228	80141708	81935102	1592213	1624978	1478943
Kuulma	111504359	3275167	0	0	105558735	0.946678	5945624	0.0533219	100548736	50274368	50274368	91135280	93412592	1730764	2089532	1920821
Loosalu	96855164	3275977	0	0	91979702	0.949662	4875462	0.0503377	85789726	42894863	42894863	79487418	80286438	1125884	684382	590172
Matsimäe Pühajärv	227039028	7144559	0	0	214901406	0.946539	12137622	0.0534605	204877984	102438992	102438992	187002832	190200564	3537854	2937028	2641650
Meelva	120203347	3951085	0	0	113648401	0.945468	6554946	0.0545321	106624132	53312066	53312066	97641770	98970816	1750682	1155090	1008009
Paidra	98641423	2957996	0	0	93203142	0.944868	5438281	0.0551318	88538518	44269259	44269259	80348564	82092394	1522209	1598782	1458232
Hino	220712892	7598142	0	0	208108330	0.942892	12604562	0.0571084	198411124	99205562	99205562	180324820	183437092	3457657	2754004	2419677
Verijärv	98435987	3309841	0	0	92913588	0.943899	5522399	0.0561014	87987802	43993901	43993901	80026632	81478292	1500751	1293502	1150678
Saadjärv	96648031	3080522	0	0	90250865	0.93381	6397166	0.0661903	86858268	43429134	43429134	78234674	79542972	1489437	1122662	977055
Uiakatsi	105419641	3714241	0	0	99431058	0.943193	5988583	0.0568071	92665696	46332848	46332848	83834938	85654152	1658247	1651294	1489593
Piigandi	115596616	3664403	0	0	108314200	0.937001	7282416	0.0629985	102487298	51243649	51243649	92382672	94121794	1808559	1536098	1382272
Mean	1.23984e+08	4.13943e+06	0	0	1.17016e+08	0.943628	6.96811e+06	0.0563718	1.10703e+08	5.53515e+07	5.53515e+07	1.00715e+08	1.02509e+08	1.87556e+06	1.6046e+06	1.43492e+06

## Sheet: Table S4
Table S4. List of 265 differentially expressed genes in perch identified by RNA-seq (Padj < 0.05), sorted by Log2 fold change
	Gene	sampleA	sampleB	baseMeanA	baseMeanB	baseMean	log2FoldChange	lfcSE	stat	P	Padj	BLAST hit description	Human ortholog
Genes upregulated in clear-water populations	P_fluv_00012353	Humic	Clear-water	87.433	670.278	337.224	-1.33716	0.193594	-6.90703	4.9491e-12	9.17613e-08	uncharacterized protein LOC111576677 [Amphiprion ocellaris]	NA
	P_fluv_00012332	Humic	Clear-water	512.265	908.059	681.891	-0.748527	0.112629	-6.64593	3.01314e-11	2.79333e-07	poly [ADP-ribose] polymerase 14-like isoform X1 [Larimichthys crocea]	PARP14
	P_fluv_00008477	Humic	Clear-water	319.842	665.104	467.811	-0.887819	0.142455	-6.23229	4.59656e-10	2.13062e-06	Proteasome subunit beta type-9 precursor [Anoplopoma fimbria]	PSMB9
	P_fluv_00021973	Humic	Clear-water	39.5681	189.192	103.692	-1.17364	0.194027	-6.04883	1.45899e-09	4.44318e-06	uncharacterized protein LOC111221381 isoform X2 [Seriola dumerili]	NA
	P_fluv_00012314	Humic	Clear-water	0.922828	36.0632	15.983	-1.04023	0.171964	-6.04909	1.45666e-09	4.44318e-06	GTPase IMAP family member 7-like isoform X1 [Notothenia coriiceps]	GIMAP7
	P_fluv_00025355	Humic	Clear-water	49.3346	357.112	181.239	-1.11966	0.190277	-5.88437	3.99563e-09	8.23144e-06	uncharacterized protein LOC103366691 [Stegastes partitus]	NA
	P_fluv_00008118	Humic	Clear-water	312.879	578.742	426.821	-0.767159	0.132048	-5.8097	6.25865e-09	1.16042e-05	Carabin [Larimichthys crocea]	TBC1D10C
	P_fluv_00025397	Humic	Clear-water	68.6566	271.192	155.458	-1.11056	0.192899	-5.75722	8.55117e-09	1.44134e-05	interferon-induced very large GTPase 1-like [Seriola lalandi dorsalis]	GVINP1
	P_fluv_00003342	Humic	Clear-water	74574.4	149461	106669	-0.828605	0.147555	-5.61556	1.9593e-08	2.79441e-05	purpurin-like [Lates calcarifer]	RBP4
	P_fluv_00008516	Humic	Clear-water	11.6189	57.0879	31.1056	-1.05574	0.193584	-5.45367	4.93408e-08	6.33893e-05	60S ribosomal protein L11 [Larimichthys crocea]	RPL11
	P_fluv_00011029	Humic	Clear-water	105.677	278.046	179.549	-0.974873	0.178981	-5.4468	5.12831e-08	6.33893e-05	ubiquitin-like modifier-activating enzyme 1 [Monopterus albus]	UBA1
	P_fluv_00022614	Humic	Clear-water	91.789	283.236	173.838	-1.01725	0.188248	-5.40376	6.52571e-08	7.56207e-05	GTPase IMAP family member 4-like isoform X1 [Lates calcarifer]	GIMAP4
	P_fluv_00025453	Humic	Clear-water	30.2334	115.541	66.794	-1.04296	0.193589	-5.38749	7.14475e-08	7.7924e-05	GTPase IMAP family member 7 [Anoplopoma fimbria]	GIMAP7
	P_fluv_00001882	Humic	Clear-water	39.5878	225.492	119.261	-1.01864	0.19109	-5.33069	9.78389e-08	0.00010078	uncharacterized protein LOC111236004 [Seriola dumerili]	NA
	P_fluv_00022547	Humic	Clear-water	272.169	774.575	487.486	-0.984822	0.185302	-5.3147	1.06834e-07	0.000104253	MHC class II antigen [Epinephelus coioides]	HLA-DQB1
	P_fluv_00025246	Humic	Clear-water	63.3784	153.197	101.872	-0.919168	0.174337	-5.27237	1.3467e-07	0.000118901	parapinopsin-like [Seriola dumerili]	NA
	P_fluv_00008478	Humic	Clear-water	388.869	754.161	545.422	-0.783729	0.149461	-5.2437	1.57384e-07	0.000132639	proteasome subunit beta type-6-B like protein [Larimichthys crocea]	PSMB6
	P_fluv_00025398	Humic	Clear-water	123.812	411.928	247.29	-0.99963	0.192107	-5.2035	1.95568e-07	0.000141879	interferon-induced very large GTPase 1-like [Seriola dumerili]	GVINP1
	P_fluv_00017020	Humic	Clear-water	439.418	1105.64	724.942	-0.931187	0.178644	-5.21254	1.86275e-07	0.000141879	uncharacterized protein LOC108886169 isoform X2 [Lates calcarifer]	NA
	P_fluv_00008024	Humic	Clear-water	164.829	360.417	248.652	-0.859554	0.165289	-5.20031	1.98957e-07	0.000141879	uncharacterized protein C12orf56 homolog [Notothenia coriiceps]	NA
	P_fluv_00011811	Humic	Clear-water	63.7642	185.722	116.032	-0.954533	0.188638	-5.06014	4.18951e-07	0.000258926	C-X-C chemokine receptor type 3-like isoform X2 [Monopterus albus]	CXCR3
	P_fluv_00008479	Humic	Clear-water	1790.08	3605.23	2568	-0.798939	0.158285	-5.04748	4.47681e-07	0.000259389	NA	NA
	P_fluv_00013521	Humic	Clear-water	49.0771	228.143	125.82	-0.957924	0.192417	-4.97837	6.41218e-07	0.000349671	uncharacterized protein LOC102207890 [Pundamilia nyererei]	NA
	P_fluv_00026289	Humic	Clear-water	93.5703	243.988	158.035	-0.916794	0.183982	-4.98306	6.25863e-07	0.000349671	immunoglobulin delta heavy chain [Oncorhynchus mykiss]	IGHD
	P_fluv_00009885	Humic	Clear-water	201.037	514.772	335.495	-0.909586	0.182992	-4.97064	6.67333e-07	0.000353515	phospholipase D4 [Seriola dumerili]	PLD4
	P_fluv_00006358	Humic	Clear-water	55.7665	123.343	84.728	-0.838559	0.171921	-4.87759	1.07387e-06	0.000553074	Glycine--tRNA ligase [Larimichthys crocea]	GARS
	P_fluv_00024607	Humic	Clear-water	157.097	429.887	274.007	-0.904641	0.188664	-4.79498	1.62692e-06	0.000773453	up-regulator of cell proliferation-like [Pundamilia nyererei]	URGCP
	P_fluv_00013427	Humic	Clear-water	100.799	272.859	174.539	-0.901812	0.188032	-4.79605	1.61823e-06	0.000773453	NA	NA
	P_fluv_00009097	Humic	Clear-water	7.73619	59.1003	29.7494	-0.864507	0.179935	-4.80454	1.55109e-06	0.000773453	poly(U)-specific endoribonuclease [Maylandia zebra]	ENDOU
	P_fluv_00023515	Humic	Clear-water	1766.8	3459.99	2492.45	-0.759955	0.160292	-4.74107	2.12595e-06	0.000961398	IRF1 [Siniperca chuatsi]	IRF1
	P_fluv_00012235	Humic	Clear-water	195.551	386.779	277.506	-0.764356	0.161938	-4.72005	2.35792e-06	0.00104091	probable E3 ubiquitin-protein ligase ARI5 [Pundamilia nyererei]	NA
	P_fluv_00005924	Humic	Clear-water	3687.22	4641.03	4096	-0.321802	0.0686438	-4.68799	2.75897e-06	0.00118963	actin-binding LIM protein 1-like isoform X6 [Haplochromis burtoni]	ABLIM1
	P_fluv_00018068	Humic	Clear-water	209.03	420.651	299.725	-0.770035	0.165164	-4.66225	3.12773e-06	0.00127841	MHC class II transactivator isoform X2 [Lates calcarifer]	CIITA
	P_fluv_00003470	Humic	Clear-water	703.135	1128.84	885.579	-0.597955	0.128334	-4.65937	3.17172e-06	0.00127841	endoplasmic reticulum aminopeptidase 2-like isoform X2 [Amphiprion ocellaris]	ERAP2
	P_fluv_00010862	Humic	Clear-water	7747.53	12165	9640.75	-0.575607	0.124344	-4.62914	3.67191e-06	0.00144853	11-cis retinol dehydrogenase isoform X2 [Seriola dumerili]	RDH5
	P_fluv_00008426	Humic	Clear-water	3.90919	42.9838	20.6554	-0.779462	0.168676	-4.62105	3.81803e-06	0.0014748	CD209 antigen-like isoform X2 [Lates calcarifer]	CD209
	P_fluv_00001421	Humic	Clear-water	205.893	425.366	299.953	-0.780121	0.16927	-4.60873	4.05133e-06	0.00153297	nectin-3-like protein [Notothenia coriiceps]	NECTIN3
	P_fluv_00012233	Humic	Clear-water	228.427	692.436	427.288	-0.888945	0.193159	-4.60215	4.18156e-06	0.00155061	protein starmaker-like [Maylandia zebra]	NA
	P_fluv_00000816	Humic	Clear-water	3978.17	6106.68	4890.39	-0.551878	0.120193	-4.59161	4.39832e-06	0.001599	retinol dehydrogenase 8-like [Labrus bergylta]	RDH8
	P_fluv_00004195	Humic	Clear-water	225.693	536.343	358.828	-0.836115	0.183281	-4.56193	5.06855e-06	0.00167814	interferon-induced protein 44-like [Seriola dumerili]	IFI44
	P_fluv_00022789	Humic	Clear-water	224.263	521.143	351.497	-0.827845	0.181247	-4.56749	4.93595e-06	0.00167814	NA	NA
	P_fluv_00017474	Humic	Clear-water	210.378	451.691	313.798	-0.795275	0.174162	-4.5663	4.96405e-06	0.00167814	uncharacterized protein LOC102208799 [Pundamilia nyererei]	NA
	P_fluv_00006563	Humic	Clear-water	1421.75	2260.26	1781.11	-0.585724	0.128385	-4.56226	5.06058e-06	0.00167814	proteasome activator complex subunit 2 [Oplegnathus fasciatus]	PSME2
	P_fluv_00009438	Humic	Clear-water	6.59625	44.8009	22.9697	-0.812054	0.178988	-4.53692	5.70805e-06	0.00182471	uncharacterized protein LOC111663894 [Seriola lalandi dorsalis]	NA
	P_fluv_00023921	Humic	Clear-water	14.5092	81.6283	43.2745	-0.830181	0.18397	-4.51258	6.4043e-06	0.00201258	calpain-2 catalytic subunit-like [Lates calcarifer]	CAPN2
	P_fluv_00023349	Humic	Clear-water	224.23	295.57	254.804	-0.379614	0.0843403	-4.50098	6.76412e-06	0.00209023	protein Hook homolog 2-like isoform X1 [Acanthochromis polyacanthus]	HOOK2
	P_fluv_00011939	Humic	Clear-water	215.219	397.602	293.383	-0.703942	0.156921	-4.48597	7.25845e-06	0.00220621	uncharacterized protein LOC108899588 isoform X4 [Lates calcarifer]	NA
	P_fluv_00025132	Humic	Clear-water	97.6268	203.663	143.071	-0.772824	0.172669	-4.47576	7.61416e-06	0.002277	NA	NA
	P_fluv_00016531	Humic	Clear-water	281.828	469.653	362.325	-0.624162	0.139849	-4.46312	8.07746e-06	0.00234007	proteasome subunit beta type-7-like [Lates calcarifer]	PSMB7
	P_fluv_00000136	Humic	Clear-water	52.358	158.497	97.8461	-0.862248	0.193606	-4.45364	8.44285e-06	0.00240793	suppressor of cytokine signaling 1-like [Stegastes partitus]	SOCS1
	P_fluv_00010470	Humic	Clear-water	119.871	284.045	190.232	-0.82028	0.18436	-4.44934	8.61365e-06	0.00240793	CD3 gamma/delta protein [Siniperca chuatsi]	CD247
	P_fluv_00010111	Humic	Clear-water	2124.73	2801.07	2414.59	-0.377926	0.0851176	-4.44005	8.99384e-06	0.00241674	ribosomal protein S6 kinase alpha-1 isoform X4 [Cynoglossus semilaevis]	RPS6KA1
	P_fluv_00005868	Humic	Clear-water	58.1055	195.779	117.108	-0.856621	0.194123	-4.41278	1.02054e-05	0.00262803	calpain-2 catalytic subunit-like [Lates calcarifer]	CAPN2
	P_fluv_00008476	Humic	Clear-water	344.897	716.572	504.186	-0.765267	0.173766	-4.40402	1.06265e-05	0.00267829	transporter-associated with antigen processing 2 [Oplegnathus fasciatus]	TAP2
	P_fluv_00025386	Humic	Clear-water	33.172	76.7853	51.8634	-0.801845	0.183778	-4.36312	1.2822e-05	0.00304785	MHC class II beta subunit [Sander vitreus]	HLA-DRB1
	P_fluv_00023703	Humic	Clear-water	34.837	94.142	60.2534	-0.836013	0.191832	-4.35806	1.31223e-05	0.00306058	interferon-induced protein with tetratricopeptide repeats 1-like [Larimichthys crocea]	IFIT1
	P_fluv_00023162	Humic	Clear-water	16.8852	71.7707	40.4076	-0.826604	0.190136	-4.34743	1.37742e-05	0.00309629	uncharacterized protein LOC109088671 isoform X1 [Cyprinus carpio]	NA
	P_fluv_00022442	Humic	Clear-water	146.874	308.337	216.072	-0.758166	0.176743	-4.28965	1.78959e-05	0.00377054	hypothetical protein EH28_08231 [Larimichthys crocea]	NA
	P_fluv_00021528	Humic	Clear-water	476.489	738.283	588.687	-0.5522	0.129862	-4.25221	2.11675e-05	0.00440974	NA	NA
	P_fluv_00007321	Humic	Clear-water	9833.69	13249.9	11297.8	-0.402415	0.0954397	-4.21643	2.48198e-05	0.00500199	rhodopsin kinase-like [Seriola lalandi dorsalis]	GRK1
	P_fluv_00023517	Humic	Clear-water	78.9444	183.756	123.864	-0.783555	0.186108	-4.2102	2.55139e-05	0.0050866	NA	NA
	P_fluv_00024701	Humic	Clear-water	8.81683	34.0725	19.6407	-0.805063	0.19144	-4.2053	2.60737e-05	0.0051429	H-2 class II histocompatibility antigen, E-S beta chain-like isoform X1 [Lates calcarifer]	NA
	P_fluv_00013465	Humic	Clear-water	331.957	587.235	441.362	-0.656115	0.156213	-4.20012	2.6677e-05	0.00520651	GRB2-related adapter protein 2 [Larimichthys crocea]	GRAP2
	P_fluv_00010391	Humic	Clear-water	197.321	483.763	320.082	-0.794864	0.189447	-4.1957	2.72032e-05	0.00525391	XIAP-associated factor 1 [Lates calcarifer]	XAF1
	P_fluv_00010466	Humic	Clear-water	8.65642	37.256	20.9134	-0.790409	0.188891	-4.18447	2.85826e-05	0.00546341	apolipoprotein A-I isoform X2 [Oryzias latipes]	APOA1
	P_fluv_00022490	Humic	Clear-water	166.539	454.822	290.089	-0.802652	0.193191	-4.15472	3.25693e-05	0.00597888	uncharacterized protein LOC111238706 [Seriola dumerili]	NA
	P_fluv_00010507	Humic	Clear-water	60.3622	119.249	85.5995	-0.713594	0.172627	-4.13373	3.56924e-05	0.00642497	uncharacterized protein LOC108898801 isoform X2 [Lates calcarifer]	NA
	P_fluv_00009413	Humic	Clear-water	144.815	400.276	254.299	-0.798735	0.193533	-4.12713	3.67324e-05	0.0065486	short-wavelength sensitive opsin 2A [Thunnus albacares]	OPN1SW
	P_fluv_00017970	Humic	Clear-water	906.724	2931.86	1774.64	-0.797988	0.193797	-4.11765	3.82756e-05	0.00657343	interferon-induced very large GTPase 1-like isoform X1 [Larimichthys crocea]	GVINP1
	P_fluv_00011755	Humic	Clear-water	208.484	429.585	303.242	-0.73306	0.177762	-4.12383	3.72624e-05	0.00657343	tapasin-related protein isoform X2 [Lates calcarifer]	TAPBPL
	P_fluv_00008269	Humic	Clear-water	444.229	886.311	633.692	-0.718352	0.174459	-4.1176	3.82836e-05	0.00657343	SAM and SH3 domain-containing protein 3 [Stegastes partitus]	SASH3
	P_fluv_00007895	Humic	Clear-water	300.016	561.734	412.181	-0.686097	0.166915	-4.11046	3.94866e-05	0.00659569	uncharacterized protein LOC104925091 [Larimichthys crocea]	NA
	P_fluv_00016112	Humic	Clear-water	826.917	1285.79	1023.58	-0.548992	0.133762	-4.10425	4.05633e-05	0.00671503	transporter-associated with antigen processing 1 [Dicentrarchus labrax]	TAP2
	P_fluv_00022193	Humic	Clear-water	10.8359	33.3303	20.4764	-0.792188	0.194145	-4.0804	4.49582e-05	0.00724844	neoverrucotoxin subunit beta-like [Larimichthys crocea]	NA
	P_fluv_00015189	Humic	Clear-water	51.8679	120.82	81.4188	-0.764673	0.188013	-4.06714	4.75936e-05	0.00754216	T cell receptor beta chain [Dicentrarchus labrax]	TRBV16
	P_fluv_00023768	Humic	Clear-water	12744.1	17769.8	14898	-0.438825	0.108219	-4.05499	5.01371e-05	0.0078779	uncharacterized protein LOC111228918 [Seriola dumerili]	NA
	P_fluv_00003341	Humic	Clear-water	1343.28	1956.58	1606.12	-0.485079	0.11981	-4.04874	5.14936e-05	0.00802305	alpha-L-iduronidase isoform X2 [Acanthochromis polyacanthus]	IDUA
	P_fluv_00010380	Humic	Clear-water	263.838	455.566	346.007	-0.63031	0.156291	-4.03294	5.50844e-05	0.00837148	tapasin-related protein-like [Lates calcarifer]	TAPBPL
	P_fluv_00010208	Humic	Clear-water	92.3583	260.018	164.212	-0.781182	0.194042	-4.02584	5.67719e-05	0.00848877	interferon-induced protein 44-like [Seriola dumerili]	IFI44
	P_fluv_00003950	Humic	Clear-water	72.2839	205.165	129.233	-0.780151	0.194103	-4.01926	5.83817e-05	0.00859091	C-C motif chemokine 19-like [Scleropages formosus]	CCL19
	P_fluv_00001269	Humic	Clear-water	154.715	225.952	185.245	-0.486339	0.121074	-4.01689	5.89725e-05	0.00860952	diamine acetyltransferase 2-like [Seriola lalandi dorsalis]	SAT2
	P_fluv_00013097	Humic	Clear-water	140.653	238.332	182.516	-0.613453	0.152802	-4.0147	5.95212e-05	0.00862174	NLR family CARD domain-containing protein 3-like isoform X2 [Seriola dumerili]	NLRC3
	P_fluv_00024567	Humic	Clear-water	49.7905	140.39	88.619	-0.774814	0.194068	-3.99248	6.53858e-05	0.00927692	B- and T-lymphocyte attenuator isoform X2 [Labrus bergylta]	BTLA
	P_fluv_00004592	Humic	Clear-water	3.02714	34.9322	16.7007	-0.623812	0.15634	-3.9901	6.60457e-05	0.00927692	Cytochrome P450 2J5 [Larimichthys crocea]	NA
	P_fluv_00021809	Humic	Clear-water	47.2305	85.0922	63.4569	-0.652994	0.164167	-3.97762	6.96089e-05	0.00970389	protein phosphatase 1 regulatory subunit 17 [Notothenia coriiceps]	PPP1R17
	P_fluv_00007392	Humic	Clear-water	350.837	628.363	469.777	-0.648618	0.163235	-3.97352	7.08167e-05	0.00979861	immunoglobulin superfamily member 3-like [Lates calcarifer]	IGSF3
	P_fluv_00013472	Humic	Clear-water	560.312	886.593	700.146	-0.557895	0.140707	-3.96494	7.34156e-05	0.010083	dehydrogenase/reductase SDR family member 7C-B-like [Acanthochromis polyacanthus]	NA
	P_fluv_00004166	Humic	Clear-water	72.9047	194.036	124.818	-0.766723	0.193542	-3.96153	7.44725e-05	0.0101261	tyrosine-protein kinase ZAP-70 [Dicentrarchus labrax]	ZAP70
	P_fluv_00018033	Humic	Clear-water	43.3872	102.846	68.8697	-0.748266	0.190183	-3.93446	8.33843e-05	0.0111225	midasin-like isoform X1 [Lates calcarifer]	MDN1
	P_fluv_00012351	Humic	Clear-water	8.87897	39.293	21.9136	-0.719174	0.183866	-3.9114	9.17642e-05	0.0118979	NA	NA
	P_fluv_00019562	Humic	Clear-water	1280.66	1707.6	1463.64	-0.385727	0.0987006	-3.90805	9.30422e-05	0.0119798	dual specificity testis-specific protein kinase 2-like [Seriola lalandi dorsalis]	TESK2
	P_fluv_00004237	Humic	Clear-water	37.2746	73.0225	52.5951	-0.682091	0.175319	-3.89057	0.000100008	0.012614	leukemia inhibitory factor receptor-like isoform X2 [Larimichthys crocea]	LIFR
	P_fluv_00004687	Humic	Clear-water	66.9248	126.351	92.3929	-0.668961	0.172382	-3.88069	0.000104162	0.0128751	NA	NA
	P_fluv_00019624	Humic	Clear-water	207.439	608.214	379.2	-0.752659	0.194063	-3.87842	0.000105138	0.0129097	interleukin-8 like protein [Oplegnathus fasciatus]	CXCL8
	P_fluv_00024436	Humic	Clear-water	185781	293206	231821	-0.552752	0.142739	-3.87246	0.000107744	0.0131427	retinal cone rhodopsin-sensitive cGMP 3',5'-cyclic phosphodiesterase subunit gamma-like [Lates calcarifer]	PDE6H
	P_fluv_00017688	Humic	Clear-water	55.6536	157.799	99.4302	-0.751223	0.19419	-3.86849	0.000109509	0.0132707	coxsackievirus and adenovirus receptor homolog isoform X3 [Lates calcarifer]	CXADR
	P_fluv_00025926	Humic	Clear-water	183.616	275.053	222.803	-0.510877	0.13233	-3.86061	0.000113102	0.013617	poly(ADP-ribose) glycohydrolase-like [Kryptolebias marmoratus]	PARG
	P_fluv_00017102	Humic	Clear-water	303.203	713.646	479.107	-0.735048	0.190908	-3.85026	0.00011799	0.0137801	NA	NA
	P_fluv_00022625	Humic	Clear-water	287.117	578.544	412.014	-0.694804	0.180377	-3.85196	0.000117175	0.0137801	H-2 class II histocompatibility antigen, E-S beta chain-like isoform X2 [Amphiprion ocellaris]	NA
	P_fluv_00000849	Humic	Clear-water	770.015	1506.43	1085.62	-0.682966	0.17747	-3.84835	0.000118916	0.0137801	uncharacterized protein LOC100690146 [Oreochromis niloticus]	NA
	P_fluv_00001202	Humic	Clear-water	232.728	352.306	283.976	-0.513987	0.133387	-3.85336	0.000116507	0.0137801	GRB2-associated-binding protein 3 isoform X5 [Seriola dumerili]	GAB3
	P_fluv_00010815	Humic	Clear-water	6918.28	8106.86	7427.67	-0.223587	0.058297	-3.83531	0.000125408	0.0144422	tubby-related protein 1 [Poecilia reticulata]	TULP1
	P_fluv_00001399	Humic	Clear-water	4337.21	6423.42	5231.3	-0.494751	0.129246	-3.82798	0.000129199	0.014787	inositol polyphosphate 5-phosphatase K-like isoform X1 [Seriola lalandi dorsalis]	INPP5K
	P_fluv_00008534	Humic	Clear-water	210.452	462.936	318.659	-0.717134	0.187716	-3.82031	0.000133284	0.0151609	T-cell differentiation antigen CD6 [Dicentrarchus labrax]	CD6
	P_fluv_00018864	Humic	Clear-water	13.4048	39.2175	24.4674	-0.738884	0.193916	-3.81034	0.000138776	0.0156165	E3 ubiquitin-protein ligase TRIM21-like [Cyprinodon variegatus]	TRIM21
	P_fluv_00011439	Humic	Clear-water	5911.63	7215.01	6470.22	-0.277018	0.0727653	-3.80701	0.000140659	0.0156165	myc box-dependent-interacting protein 1-like isoform X2 [Seriola dumerili]	BIN1
	P_fluv_00019730	Humic	Clear-water	46.6975	92.5206	66.336	-0.683502	0.179823	-3.80096	0.000144135	0.01572	shugoshin-like 2 [Notothenia coriiceps]	SGO2
	P_fluv_00011064	Humic	Clear-water	7.00039	148.705	67.731	-0.539121	0.141746	-3.80343	0.000142709	0.01572	green-sensitive opsin [Seriola dumerili]	OPN1MW
	P_fluv_00001563	Humic	Clear-water	106652	150995	125656	-0.449789	0.118298	-3.80216	0.000143442	0.01572	arrestin-C-like [Seriola lalandi dorsalis] XP_023285114.1 arrestin-C-like [Seriola lalandi dorsalis]	ARR3
	P_fluv_00008480	Humic	Clear-water	1233.57	1824.86	1486.98	-0.492572	0.129964	-3.79007	0.000150604	0.0163295	tapasin precursor [Dicentrarchus labrax]	TAPBP
	P_fluv_00008587	Humic	Clear-water	956.192	1230.54	1073.77	-0.342451	0.0904576	-3.78576	0.000153239	0.0165186	transmembrane protein 170B [Paralichthys olivaceus]	TMEM170B
	P_fluv_00001454	Humic	Clear-water	185.958	345.914	254.511	-0.652199	0.172558	-3.7796	0.00015708	0.0168348	UDP-glucuronosyltransferase 1-2-like [Notothenia coriiceps]	NA
	P_fluv_00026057	Humic	Clear-water	383.25	724.082	529.321	-0.659579	0.174846	-3.77235	0.000161719	0.0171339	olfactomedin-like [Lates calcarifer]	OLFM4
	P_fluv_00011797	Humic	Clear-water	1783.33	2506.02	2093.06	-0.440723	0.117061	-3.7649	0.000166616	0.0175525	ETS domain-containing transcription factor ERF-like [Lates calcarifer]	ERF
	P_fluv_00009462	Humic	Clear-water	54.2526	99.2288	73.5281	-0.641321	0.171624	-3.73678	0.000186391	0.0194995	myb-related protein B [Seriola dumerili]	MYBL2
	P_fluv_00017264	Humic	Clear-water	12.7844	37.5341	23.3914	-0.723574	0.193776	-3.73407	0.000188411	0.0195158	L-amino-acid oxidase [Larimichthys crocea]	IL4I1
	P_fluv_00000924	Humic	Clear-water	91.8044	216.836	145.389	-0.713163	0.192104	-3.71238	0.000205322	0.0210325	B-cell receptor CD22 [Larimichthys crocea]	CD22
	P_fluv_00025429	Humic	Clear-water	137.195	235.286	179.234	-0.602827	0.162561	-3.70833	0.000208634	0.0211382	MHC class II beta subunit [Sander vitreus]	HLA-DRB1
	P_fluv_00010471	Humic	Clear-water	91.0132	193.899	135.107	-0.690566	0.18737	-3.68558	0.000228181	0.0227457	T cell surface glycoprotein CD3 epsilon [Siniperca chuatsi]	CD3E
	P_fluv_00005025	Humic	Clear-water	2176.11	2815.38	2450.08	-0.34804	0.0944304	-3.68567	0.0002281	0.0227457	rab effector MyRIP-like [Seriola dumerili]	MYRIP
	P_fluv_00016041	Humic	Clear-water	25.7967	66.7697	43.3566	-0.713956	0.194094	-3.6784	0.000234701	0.0231011	phospholipid-metabolizing enzyme A-C1-like [Cyprinodon variegatus]	HRASLS
	P_fluv_00018100	Humic	Clear-water	381.982	570.444	462.751	-0.496145	0.134912	-3.67755	0.000235484	0.0231011	ras-related protein Rab-37 isoform X1 [Amphiprion ocellaris]	RAB37
	P_fluv_00018934	Humic	Clear-water	499.993	744.547	604.801	-0.493749	0.134224	-3.67853	0.000234579	0.0231011	neurexin-3a-like [Lates calcarifer]	NRXN3
	P_fluv_00004904	Humic	Clear-water	73471.1	100777	85173.8	-0.413731	0.112616	-3.67383	0.000238945	0.0233172	retinoid isomerohydrolase [Cyprinodon variegatus]	RPE65
	P_fluv_00023203	Humic	Clear-water	668.579	3732.51	1981.69	-0.623634	0.170209	-3.66393	0.000248376	0.0241107	Stonustoxin subunit beta [Larimichthys crocea]	NA
	P_fluv_00025328	Humic	Clear-water	374.18	614.352	477.111	-0.569896	0.156021	-3.65269	0.000259512	0.0247701	zinc-binding protein A33-like isoform X1 [Notothenia coriiceps]	NA
	P_fluv_00003819	Humic	Clear-water	1287.03	1807.72	1510.18	-0.43787	0.120004	-3.6488	0.000263463	0.0247963	endoplasmic reticulum aminopeptidase 1-like [Lates calcarifer]	ERAP1
	P_fluv_00007463	Humic	Clear-water	140.095	261.264	192.025	-0.640524	0.175913	-3.64114	0.000271433	0.0251632	cell division cycle-associated protein 7 isoform X1 [Seriola dumerili]	CDCA7
	P_fluv_00012274	Humic	Clear-water	220.854	399.196	297.286	-0.626217	0.171969	-3.64145	0.000271104	0.0251632	poly [ADP-ribose] polymerase 14-like [Larimichthys crocea]	PARP14
	P_fluv_00008092	Humic	Clear-water	1223.69	1578.49	1375.75	-0.344157	0.0945091	-3.64153	0.000271026	0.0251632	serine/threonine-protein phosphatase 2A 55 kDa regulatory subunit B gamma isoform isoform X2 [Larimichthys crocea]	PPP2R2C
	P_fluv_00011545	Humic	Clear-water	57.053	101.536	76.1172	-0.617673	0.171226	-3.60735	0.000309341	0.0281151	pachytene checkpoint protein 2 homolog isoform X2 [Notothenia coriiceps]	TRIP13
	P_fluv_00007649	Humic	Clear-water	146.412	220.721	178.259	-0.502915	0.139365	-3.60862	0.000307833	0.0281151	granzyme B-like [Seriola dumerili]	GZMB
	P_fluv_00000678	Humic	Clear-water	109.543	243.941	167.142	-0.688166	0.190997	-3.60303	0.000314534	0.0281973	GTPase IMAP family member 8-like [Larimichthys crocea]	GIMAP8
	P_fluv_00005190	Humic	Clear-water	131.655	273.981	192.652	-0.673506	0.187069	-3.6003	0.000317849	0.0281973	Histone-binding protein N1/N2 [Larimichthys crocea]	NA
	P_fluv_00017021	Humic	Clear-water	455.713	805.606	605.667	-0.612378	0.170064	-3.60087	0.00031715	0.0281973	nuclear GTPase SLIP-GC-like [Seriola lalandi dorsalis]	NUGGC
	P_fluv_00003013	Humic	Clear-water	310.03	517.677	399.021	-0.577915	0.160361	-3.60383	0.000313558	0.0281973	prosaposin-like [Kryptolebias marmoratus] XP_017266237.1 prosaposin-like [Kryptolebias marmoratus]	PSAP
	P_fluv_00020894	Humic	Clear-water	65.2977	114.673	86.4586	-0.605108	0.168301	-3.59539	0.000323901	0.0284618	mitotic spindle assembly checkpoint protein MAD2A-like [Lates calcarifer]	MAD2L1
	P_fluv_00020245	Humic	Clear-water	27.1172	62.7741	42.3987	-0.690755	0.192207	-3.59381	0.000325883	0.028501	src kinase-associated phosphoprotein 1 [Paralichthys olivaceus]	SKAP1
	P_fluv_00007807	Humic	Clear-water	4991.47	6330.06	5565.16	-0.323281	0.0901383	-3.5865	0.00033514	0.0291729	putative homeodomain transcription factor 2 isoform X2 [Seriola lalandi dorsalis]	PHTF2
	P_fluv_00003850	Humic	Clear-water	65.2307	158.416	105.167	-0.693318	0.193635	-3.58054	0.000342883	0.0295792	RNA exonuclease 1 homolog [Notothenia coriiceps]	REXO1
	P_fluv_00012234	Humic	Clear-water	213.505	396.155	291.784	-0.632987	0.176849	-3.57924	0.000344594	0.0295792	polyubiquitin [Oreochromis niloticus]	UBB
	P_fluv_00016377	Humic	Clear-water	486.419	756.65	602.232	-0.525304	0.146742	-3.57977	0.000343901	0.0295792	dual specificity protein phosphatase 14 [Seriola lalandi dorsalis]	DUSP14
	P_fluv_00013794	Humic	Clear-water	50.5001	111.998	76.8565	-0.680153	0.190869	-3.56346	0.000366	0.0309864	B-cell receptor CD22-like isoform X2 [Lates calcarifer]	CD22
	P_fluv_00013144	Humic	Clear-water	398.234	799.509	570.209	-0.658521	0.184985	-3.55987	0.00037104	0.0312703	proliferation marker protein Ki-67 isoform X2 [Larimichthys crocea]	MKI67
	P_fluv_00010844	Humic	Clear-water	146.418	268.866	198.896	-0.625577	0.175888	-3.55668	0.000375578	0.0315095	nuclear factor of activated T-cells, cytoplasmic 2-like [Acanthochromis polyacanthus]	NFATC2
	P_fluv_00008617	Humic	Clear-water	596.233	917.081	733.739	-0.516943	0.145478	-3.55341	0.000380268	0.0317592	prolyl endopeptidase-like [Larimichthys crocea] KKF20395.1 Prolyl endopeptidase [Larimichthys crocea]	PREP
	P_fluv_00017756	Humic	Clear-water	7896.92	12265.9	9769.35	-0.524236	0.147695	-3.54944	0.00038605	0.0320975	rhodopsin kinase [Seriola lalandi dorsalis]	GRK1
	P_fluv_00025463	Humic	Clear-water	70.7836	125.097	94.0606	-0.604269	0.17088	-3.53622	0.000405895	0.0334475	tyrosine-protein kinase ITK/TSK isoform X1 [Lates calcarifer]	ITK
	P_fluv_00005654	Humic	Clear-water	6878.27	10202.8	8303.09	-0.485248	0.137635	-3.52561	0.000422511	0.0346627	RPE-retinal G protein-coupled receptor-like [Seriola dumerili]	RGR
	P_fluv_00012190	Humic	Clear-water	319.015	651.477	461.499	-0.6583	0.186915	-3.52193	0.000428415	0.0349923	cornifelin homolog B-like [Monopterus albus]	CNFN
	P_fluv_00025286	Humic	Clear-water	324.812	747.15	505.814	-0.677736	0.192761	-3.51593	0.000438216	0.0353259	up-regulator of cell proliferation-like [Seriola dumerili]	URGCP
	P_fluv_00019583	Humic	Clear-water	129.29	228.245	171.699	-0.602499	0.17133	-3.51661	0.0004371	0.0353259	pattern recognition receptor [Oplegnathus fasciatus]	NA
	P_fluv_00012308	Humic	Clear-water	97.0955	441.408	244.658	-0.615537	0.175479	-3.50775	0.00045191	0.0361158	signaling lymphocytic activation molecule-like [Amphiprion ocellaris]	SLAMF1
	P_fluv_00016955	Humic	Clear-water	117.48	190.334	148.703	-0.551932	0.157414	-3.50624	0.000454481	0.0361654	protein CASC5 [Larimichthys crocea]	CASC5
	P_fluv_00003043	Humic	Clear-water	24696	31536.5	27627.7	-0.330564	0.0943233	-3.50458	0.000457326	0.0362084	rod cGMP-specific 3',5'-cyclic phosphodiesterase subunit beta-like [Lates calcarifer]	PDE6B
	P_fluv_00024702	Humic	Clear-water	35.8741	72.6468	51.6338	-0.651864	0.18631	-3.49881	0.00046734	0.036561	H-2 class II histocompatibility antigen, A-U alpha chain-like [Seriola lalandi dorsalis]	NA
	P_fluv_00020522	Humic	Clear-water	1397.85	2747.4	1976.23	-0.643294	0.184334	-3.48983	0.000483334	0.0376533	immunoglobulin light chain isotype L1 [Gymnodraco acuticeps]	NA
	P_fluv_00011440	Humic	Clear-water	7.53517	37.3009	20.2919	-0.595992	0.171398	-3.47725	0.000506587	0.0392997	tyrosyl-DNA phosphodiesterase 2-like isoform X1 [Monopterus albus]	TDP2
	P_fluv_00008244	Humic	Clear-water	8158.05	9252.15	8626.95	-0.178107	0.0512681	-3.47403	0.000512712	0.0396092	ensconsin-like isoform X1 [Lates calcarifer]	MAP7
	P_fluv_00009835	Humic	Clear-water	197.674	330.956	254.795	-0.570318	0.164372	-3.46968	0.000521077	0.0399227	Guanylyl cyclase-activating protein 1 [Heterocephalus glaber]	GUCA1A
	P_fluv_00000806	Humic	Clear-water	481.72	891.354	657.277	-0.619444	0.178668	-3.46701	0.000526287	0.0399914	proto-oncogene vav isoform X4 [Larimichthys crocea]	VAV1
	P_fluv_00023945	Humic	Clear-water	769.213	1111.94	916.096	-0.459879	0.132621	-3.46762	0.000525091	0.0399914	proteasome subunit alpha type-6 [Oreochromis niloticus]	PSMA6
	P_fluv_00013923	Humic	Clear-water	283.735	598.769	418.75	-0.656188	0.189787	-3.4575	0.000545206	0.0409626	stathmin-like [Lates calcarifer]	STMN1
	P_fluv_00009738	Humic	Clear-water	3331.8	4312.28	3752.01	-0.345332	0.0999174	-3.45617	0.000547907	0.0409626	stimulated by retinoic acid gene 6 protein homolog [Lates calcarifer]	STRA6
	P_fluv_00002463	Humic	Clear-water	6145.54	7481.77	6718.21	-0.271778	0.0786232	-3.45671	0.000546807	0.0409626	ankyrin repeat domain-containing protein 26 isoform X9 [Kryptolebias marmoratus]	ANKRD26
	P_fluv_00009307	Humic	Clear-water	13.6908	47.429	28.15	-0.643246	0.186517	-3.44872	0.000563245	0.0417725	cluster of differentiation 8 beta [Epinephelus coioides]	IL12RB1
	P_fluv_00009085	Humic	Clear-water	1610.12	2888.46	2157.98	-0.603754	0.175473	-3.44071	0.00058018	0.042857	ankyrin repeat domain-containing protein 33B-like [Seriola lalandi dorsalis]	ANKRD33B
	P_fluv_00001195	Humic	Clear-water	3515.36	4050.38	3744.66	-0.199419	0.057995	-3.43856	0.000584822	0.0430285	apoptosis-inducing factor 1, mitochondrial [Monopterus albus]	AIFM1
	P_fluv_00014824	Humic	Clear-water	94.2131	177.513	129.913	-0.622725	0.181288	-3.435	0.000592544	0.0432534	interferon regulatory factor 10 [Epinephelus coioides]	NA
	P_fluv_00021015	Humic	Clear-water	63.3482	119.723	87.5089	-0.621618	0.181328	-3.42814	0.000607737	0.0441884	rho GTPase-activating protein 19-like [Seriola dumerili]	ARHGAP19
	P_fluv_00019306	Humic	Clear-water	60.6308	106.942	80.4785	-0.591369	0.172741	-3.42345	0.000618326	0.0446178	rac GTPase-activating protein 1 [Maylandia zebra]	RACGAP1
	P_fluv_00009180	Humic	Clear-water	41.3127	89.2671	61.8646	-0.653457	0.191151	-3.41854	0.000629573	0.0452439	T-cell receptor-associated transmembrane adapter 1-like [Lates calcarifer]	TRAT1
	P_fluv_00004686	Humic	Clear-water	95.835	197.697	139.49	-0.643241	0.189166	-3.40041	0.000672846	0.0472547	uncharacterized protein LOC109111425 [Cyprinus carpio]	NA
	P_fluv_00000540	Humic	Clear-water	29.9638	96.5222	58.4888	-0.63911	0.188395	-3.3924	0.000692832	0.0484747	zinc finger protein Gfi-1b-like [Seriola lalandi dorsalis]	GFI1B
Genes downregulated in clear-water populations	P_fluv_00018921	Humic	Clear-water	83.0993	16.4519	54.5361	1.2661	0.192425	6.57972	4.71336e-11	2.91301e-07	NA	NA
	P_fluv_00023870	Humic	Clear-water	245.07	68.9942	169.609	1.12993	0.1875	6.02631	1.67749e-09	4.44318e-06	NA	NA
	P_fluv_00009414	Humic	Clear-water	137304	54174.8	101677	0.996936	0.168807	5.90576	3.51032e-09	8.1356e-06	red long wavelength sensitive opsin [Symphysodon discus]	OPN1LW
	P_fluv_00002009	Humic	Clear-water	11581.2	6874.02	9563.85	0.672338	0.119698	5.61697	1.94337e-08	2.79441e-05	catalase [Oplegnathus fasciatus] AGJ03556.1 catalase [Oplegnathus fasciatus]	CAT
	P_fluv_00011427	Humic	Clear-water	776.25	127.668	316.356	1.01874	0.192295	5.29781	1.17198e-07	0.000108648	D-beta-hydroxybutyrate dehydrogenase, mitochondrial-like [Larimichthys crocea]	BDH1
	P_fluv_00012880	Humic	Clear-water	474.041	215.791	363.363	0.8591	0.165113	5.20309	1.95999e-07	0.000141879	dual specificity phosphatase DUPD1-like isoform X2 [Acanthochromis polyacanthus]	DUPD1
	P_fluv_00021803	Humic	Clear-water	2115.85	1065.49	1665.7	0.795388	0.153823	5.17079	2.33106e-07	0.000154358	putative ferric-chelate reductase 1 isoform X3 [Lates calcarifer]	FRRS1
	P_fluv_00006825	Humic	Clear-water	2355.73	1872.26	2148.53	0.322649	0.0623712	5.17305	2.30307e-07	0.000154358	E3 ubiquitin-protein ligase MARCH7 [Seriola dumerili]	MARCH7
	P_fluv_00011139	Humic	Clear-water	5665.1	2632.33	4365.34	0.841508	0.164944	5.10178	3.36474e-07	0.000215123	WW domain-binding protein 4 [Oryzias latipes]	WBP4
	P_fluv_00015428	Humic	Clear-water	15086.3	7149.15	11684.7	0.825973	0.163626	5.04794	4.46595e-07	0.000259389	5-aminolevulinate synthase, erythroid-specific, mitochondrial isoform X1 [Notothenia coriiceps]	ALAS2
	P_fluv_00003561	Humic	Clear-water	7581.74	4475.6	6250.54	0.650148	0.136505	4.76281	1.90917e-06	0.000884946	ankyrin-1-like isoform X5 [Poecilia formosa]	ANK1
	P_fluv_00001966	Humic	Clear-water	280.326	174.131	234.814	0.598857	0.128126	4.67397	2.95434e-06	0.00124492	hyaluronan and proteoglycan link protein 3 [Seriola dumerili]	HAPLN3
	P_fluv_00016189	Humic	Clear-water	339243	132610	250686	0.852377	0.186759	4.56404	5.01788e-06	0.00167814	Hemoglobin subunit alpha	HBA1
	P_fluv_00008957	Humic	Clear-water	2520.13	1698.38	2167.95	0.51564	0.113428	4.54599	5.46788e-06	0.00177859	neuropeptide Y precursor [Epinephelus coioides]	NPY
	P_fluv_00018847	Humic	Clear-water	503.728	384.048	452.437	0.370995	0.0830959	4.46466	8.01976e-06	0.00234007	deoxyribose-phosphate aldolase [Seriola dumerili]	DERA
	P_fluv_00024337	Humic	Clear-water	713.648	335.257	551.48	0.777718	0.174945	4.4455	8.76859e-06	0.00240793	four and a half LIM domains protein 2-like [Notothenia coriiceps]	FHL2
	P_fluv_00018794	Humic	Clear-water	184.691	94.6696	146.11	0.729736	0.164208	4.44397	8.8312e-06	0.00240793	uncharacterized protein LOC108873376 isoform X1 [Lates calcarifer]	NA
	P_fluv_00018298	Humic	Clear-water	1180.43	739.632	991.516	0.584431	0.131784	4.43477	9.21701e-06	0.00244132	protein FAM65C [Lates calcarifer]	RIPOR3
	P_fluv_00013460	Humic	Clear-water	502.543	293.687	413.033	0.643282	0.145425	4.42346	9.71345e-06	0.00253658	amine sulfotransferase-like [Alligator mississippiensis]	SULT1A3
	P_fluv_00024995	Humic	Clear-water	34.1131	8.88909	23.3028	0.852618	0.19375	4.4006	1.07952e-05	0.00267829	putative nuclease HARBI1 [Oncorhynchus mykiss]	HARBI1
	P_fluv_00015162	Humic	Clear-water	426.738	221.56	338.805	0.721998	0.164097	4.39982	1.08339e-05	0.00267829	NA	NA
	P_fluv_00000691	Humic	Clear-water	3068.51	1831.24	2538.25	0.624833	0.142389	4.38821	1.14285e-05	0.0027881	uncharacterized protein LOC108875596 isoform X1 [Lates calcarifer]	NA
	P_fluv_00000690	Humic	Clear-water	33.1742	7.61902	22.222	0.843785	0.192472	4.38395	1.16548e-05	0.00280639	Cytochrome c oxidase subunit 8A, mitochondrial [Larimichthys crocea]	COX8A
	P_fluv_00010293	Humic	Clear-water	352.19	163.353	271.26	0.773781	0.177608	4.35667	1.32057e-05	0.00306058	transmembrane protein FLJ37396 [Larimichthys crocea]	FLJ37396
	P_fluv_00014938	Humic	Clear-water	1119.64	690.088	935.547	0.596251	0.136953	4.35369	1.33863e-05	0.00306415	cell division cycle-associated protein 2 isoform X2 [Lates calcarifer]	CDCA2
	P_fluv_00026108	Humic	Clear-water	1043.47	583.654	846.409	0.671422	0.154584	4.34343	1.40277e-05	0.00309629	cytochrome b reductase 1 isoform X1 [Seriola dumerili]	CYBRD1
	P_fluv_00017450	Humic	Clear-water	3094.35	2290.29	2749.75	0.407145	0.0936985	4.34527	1.39105e-05	0.00309629	lysyl oxidase homolog 3 isoform X2 [Stegastes partitus]	LOXL3
	P_fluv_00007893	Humic	Clear-water	2620.06	1707.27	2228.86	0.544304	0.125991	4.32017	1.55912e-05	0.00340089	epiphycan-like [Stegastes partitus]	EPYC
	P_fluv_00011251	Humic	Clear-water	1186.51	887.406	1058.32	0.393604	0.0913586	4.30834	1.64487e-05	0.00354623	Junctional adhesion molecule B [Larimichthys crocea]	JAM2
	P_fluv_00006064	Humic	Clear-water	793.175	465.626	652.797	0.632984	0.147484	4.29189	1.77158e-05	0.00377054	unnamed protein product [Tetraodon nigroviridis]	NA
	P_fluv_00013059	Humic	Clear-water	2808.98	1122.01	2085.99	0.801661	0.189056	4.24033	2.23188e-05	0.0045474	Myosin-binding protein C, fast-type [Dicentrarchus labrax]	MYBPC2
	P_fluv_00017418	Humic	Clear-water	1765.34	1172.21	1511.14	0.52281	0.123278	4.24091	2.2262e-05	0.0045474	la-related protein 1B isoform X2 [Trichechus manatus latirostris]	LARP1B
	P_fluv_00010577	Humic	Clear-water	2093.16	1522.04	1848.39	0.425259	0.101739	4.17991	2.91627e-05	0.00551741	GMP synthase [glutamine-hydrolyzing]-like [Notothenia coriiceps]	GMPS
	P_fluv_00012577	Humic	Clear-water	2620.25	1996.77	2353.04	0.369703	0.0886557	4.1701	3.04469e-05	0.00570219	transmembrane protein 244 isoform X2 [Poecilia mexicana]	TMEM244
	P_fluv_00013804	Humic	Clear-water	4717.29	2472.11	3755.07	0.698018	0.167807	4.15965	3.18739e-05	0.00590974	neural cell adhesion molecule 1-like [Amphiprion ocellaris]	NCAM1
	P_fluv_00023489	Humic	Clear-water	7539.36	5007.28	6454.18	0.519939	0.125677	4.13711	3.51705e-05	0.0063931	serine/threonine-protein kinase WNK4-like [Lates calcarifer]	WNK4
	P_fluv_00003757	Humic	Clear-water	2196.98	1278.68	1803.42	0.63	0.153003	4.11756	3.82898e-05	0.00657343	NA	NA
	P_fluv_00012329	Humic	Clear-water	103.646	21.5862	41.4641	0.789145	0.191797	4.11448	3.88059e-05	0.00659569	solute carrier family 12 member 3-like [Larimichthys crocea]	SLC12A3
	P_fluv_00007830	Humic	Clear-water	437.476	220.83	344.628	0.71223	0.173262	4.11072	3.94428e-05	0.00659569	voltage-dependent calcium channel subunit alpha-2/delta-4 [Larimichthys crocea]	CACNA2D4
	P_fluv_00023421	Humic	Clear-water	167.127	85.5149	132.15	0.70528	0.172107	4.09792	4.16871e-05	0.00684001	fructose-1,6-bisphosphatase 1-like [Larimichthys crocea]	FBP1
	P_fluv_00016191	Humic	Clear-water	99927	25058.6	67840.6	0.782635	0.191633	4.08403	4.42621e-05	0.0071988	Hemoglobin subunit beta-1	HBB
	P_fluv_00004173	Humic	Clear-water	600.187	357.371	496.123	0.609669	0.149821	4.06933	4.71495e-05	0.00753619	nuclear receptor subfamily 2 group F member 6 [Lates calcarifer]	NR2F6
	P_fluv_00016816	Humic	Clear-water	3225.74	1961.54	2683.94	0.593156	0.146774	4.0413	5.3155e-05	0.0082129	NA	NA
	P_fluv_00013247	Humic	Clear-water	134905	65996.5	105373	0.717881	0.177973	4.03366	5.49155e-05	0.00837148	Hemoglobin subunit beta	HBB
	P_fluv_00010292	Humic	Clear-water	143.905	59.2381	107.619	0.763718	0.189682	4.02631	5.66596e-05	0.00848877	uncharacterized protein LOC100706638 isoform X5 [Oreochromis niloticus]	NA
	P_fluv_00025582	Humic	Clear-water	525.193	266.336	414.254	0.701145	0.174429	4.01965	5.82845e-05	0.00859091	scavenger receptor cysteine-rich type 1 protein M130-like isoform X1 [Larimichthys crocea]	CD163
	P_fluv_00016252	Humic	Clear-water	228.726	117.94	181.246	0.690125	0.172665	3.99691	6.41738e-05	0.00922362	transcription factor Sox-9-A-like [Larimichthys crocea]	SOX9
	P_fluv_00020188	Humic	Clear-water	581.511	350.753	482.615	0.595986	0.149363	3.99018	6.60244e-05	0.00927692	5'-nucleotidase-like [Lates calcarifer]	NT5E
	P_fluv_00013394	Humic	Clear-water	9071.94	4556.32	7136.68	0.699343	0.176661	3.95867	7.53679e-05	0.0101261	band 3 anion exchange protein 1 [Zoarces viviparus]	SLC4A1
	P_fluv_00006137	Humic	Clear-water	3370.74	2006.32	2785.99	0.604653	0.152705	3.95961	7.50714e-05	0.0101261	Crystallin J1B [Larimichthys crocea]	NA
	P_fluv_00023426	Humic	Clear-water	85875.3	51213	71020	0.601497	0.153029	3.9306	8.47341e-05	0.0111897	ES1 protein, mitochondrial [Lates calcarifer]	RPS3A
	P_fluv_00003216	Humic	Clear-water	17529.6	12402	15332.1	0.450856	0.114734	3.92958	8.50951e-05	0.0111897	MAM domain-containing protein 2-like [Seriola lalandi dorsalis]	MAMDC2
	P_fluv_00001787	Humic	Clear-water	854.633	524.954	713.342	0.577935	0.147578	3.91612	8.9986e-05	0.0117495	rho GTPase-activating protein 7-like isoform X1 [Seriola dumerili]	DLC1
	P_fluv_00026173	Humic	Clear-water	42.8546	10.1882	28.8547	0.739018	0.189367	3.90258	9.51727e-05	0.0121696	E3 ubiquitin-protein ligase TRIM21-like [Lates calcarifer]	TRIM21
	P_fluv_00025257	Humic	Clear-water	92.5416	56.6147	77.1444	0.57302	0.147014	3.89771	9.71052e-05	0.0123317	nuclear factor of activated T-cells, cytoplasmic 3-like [Labrus bergylta]	NFATC3
	P_fluv_00020685	Humic	Clear-water	58003.5	44619.4	52267.4	0.35605	0.091608	3.88667	0.000101629	0.0127318	guanine nucleotide-binding protein G(I)/G(S)/G(T) subunit beta-3-like isoform X2 [Lates calcarifer]	GNB3
	P_fluv_00000414	Humic	Clear-water	245.725	147.187	203.494	0.59563	0.153423	3.88228	0.00010348	0.0128751	kelch-like protein 5 [Seriola dumerili] XP_023274323.1 kelch-like protein 5 [Seriola lalandi dorsalis]	KLHL5
	P_fluv_00002123	Humic	Clear-water	68.2895	6.03876	41.6106	0.647545	0.167838	3.85816	0.000114245	0.013666	troponin I, slow skeletal muscle-like [Amphiprion ocellaris]	TNNI1
	P_fluv_00003181	Humic	Clear-water	478.763	259.194	384.662	0.654228	0.169966	3.84917	0.000118519	0.0137801	zinc finger protein Gfi-1b [Notothenia coriiceps]	GFI1B
	P_fluv_00014983	Humic	Clear-water	55.6277	11.9854	36.9239	0.707827	0.185857	3.80845	0.000139841	0.0156165	putative nuclease HARBI1 [Oncorhynchus mykiss]	HARBI1
	P_fluv_00016231	Humic	Clear-water	511.911	328.703	433.393	0.536915	0.140981	3.80842	0.000139858	0.0156165	desumoylating isopeptidase 1 [Amphiprion ocellaris]	DESI1
	P_fluv_00021620	Humic	Clear-water	1352.19	816.051	1122.42	0.583324	0.154569	3.77386	0.000160738	0.0171279	protein FAM161A [Labrus bergylta]	FAM161A
	P_fluv_00025036	Humic	Clear-water	1745.23	1095.27	1466.68	0.553167	0.148076	3.73569	0.000187201	0.0194995	dimethylaniline monooxygenase [N-oxide-forming] 2-like [Notothenia coriiceps]	FMO2
	P_fluv_00023054	Humic	Clear-water	1169.29	826.81	1022.52	0.445115	0.119847	3.71402	0.000203996	0.0210127	centrosomal protein of 135 kDa [Stegastes partitus]	CEP135
	P_fluv_00021588	Humic	Clear-water	168.72	109.358	143.279	0.525984	0.141745	3.71078	0.00020662	0.0210491	monocarboxylate transporter 8-like [Cyprinus carpio]	SLC16A2
	P_fluv_00016863	Humic	Clear-water	7000.01	4756.64	6038.57	0.484536	0.130778	3.70504	0.00021136	0.021298	ammonium transporter Rh type A-like [Amphiprion ocellaris]	RHAG
	P_fluv_00000890	Humic	Clear-water	885.092	545.849	739.702	0.561779	0.153396	3.66228	0.000249979	0.0241399	3-mercaptopyruvate sulfurtransferase-like isoform X3 [Seriola lalandi dorsalis]	MPST
	P_fluv_00003363	Humic	Clear-water	710.884	419.461	585.989	0.589683	0.161305	3.6557	0.000256478	0.0246391	surfeit locus protein 4-like [Lates calcarifer]	SURF4
	P_fluv_00012532	Humic	Clear-water	678.534	520.013	610.596	0.35482	0.0971657	3.6517	0.000260513	0.0247701	intersectin-2 [Notothenia coriiceps]	ITSN2
	P_fluv_00002029	Humic	Clear-water	2243.49	1853.29	2076.26	0.265268	0.0726803	3.64979	0.000262455	0.0247963	liprin-beta-1-like isoform X6 [Lates calcarifer]	PPFIBP1
	P_fluv_00019918	Humic	Clear-water	29627.7	21023.6	25940.2	0.44068	0.121125	3.63824	0.000274509	0.0253217	uncharacterized protein LOC102225276 isoform X1 [Xiphophorus maculatus]	NA
	P_fluv_00002280	Humic	Clear-water	264.51	128.309	206.138	0.669313	0.185085	3.61624	0.000298908	0.0274359	intestinal mucin-like protein [Acanthochromis polyacanthus]	MUC2
	P_fluv_00013074	Humic	Clear-water	1073.7	688.077	908.431	0.529325	0.146967	3.60167	0.00031618	0.0281973	SPRY domain-containing SOCS box protein 3-like isoform X3 [Seriola lalandi dorsalis]	SPSB3
	P_fluv_00008498	Humic	Clear-water	403.969	287.655	354.12	0.433684	0.120538	3.5979	0.000320792	0.0283229	bone morphogenetic protein 8A-like [Stegastes partitus]	BMP8A
	P_fluv_00006512	Humic	Clear-water	1573.28	1012.7	1333.03	0.525492	0.146959	3.57579	0.000349177	0.0298345	otospiralin [Larimichthys crocea] KKF22766.1 Otospiralin [Larimichthys crocea]	OTOS
	P_fluv_00006490	Humic	Clear-water	346.97	245.303	303.398	0.443239	0.124094	3.57179	0.000354546	0.0301543	F-box/LRR-repeat protein 7 [Dicentrarchus labrax]	FBXL7
	P_fluv_00012482	Humic	Clear-water	965.915	737.769	868.138	0.359853	0.101485	3.54588	0.000391306	0.0323893	bcl-2-modifying factor-like isoform X2 [Seriola lalandi dorsalis]	BMF
	P_fluv_00000279	Humic	Clear-water	4564.82	3291.04	4018.91	0.421524	0.119799	3.5186	0.000433833	0.0352794	protein FAM13A isoform X3 [Lates calcarifer]	FAM13A
	P_fluv_00000080	Humic	Clear-water	523.433	365.998	455.961	0.449215	0.127911	3.51193	0.000444866	0.0357067	axin-2-like [Austrofundulus limnaeus]	AXIN2
	P_fluv_00015329	Humic	Clear-water	1423.82	1119.23	1293.28	0.325487	0.0928994	3.50365	0.000458928	0.0362084	Cyclic AMP-dependent transcription factor ATF-7 [Larimichthys crocea]	ATF7
	P_fluv_00023894	Humic	Clear-water	806.959	612.056	723.429	0.366369	0.104653	3.50081	0.000463841	0.036441	anoctamin-2-like isoform X1 [Lates calcarifer]	ANO2
	P_fluv_00023582	Humic	Clear-water	6034.27	3298.19	4861.66	0.61358	0.176746	3.47153	0.000517495	0.0398127	nucleoside diphosphate kinase B-like [Fundulus heteroclitus]	NME2
	P_fluv_00006301	Humic	Clear-water	2876.92	2039.61	2518.07	0.436515	0.126218	3.45841	0.000543368	0.0409626	NA	NA
	P_fluv_00011138	Humic	Clear-water	908.277	637.691	792.312	0.446332	0.129202	3.45453	0.000551243	0.0410466	peptide chain release factor 1, mitochondrial isoform X2 [Maylandia zebra]	MTRF1
	P_fluv_00013060	Humic	Clear-water	42.4755	20.2863	32.9659	0.649361	0.188942	3.43683	0.000588555	0.043132	testicular acid phosphatase homolog [Lates calcarifer]	NA
	P_fluv_00014129	Humic	Clear-water	59.081	35.7619	49.0871	0.55516	0.162167	3.42339	0.000618455	0.0446178	hypothetical protein cypCar_00045202 [Cyprinus carpio]	NA
	P_fluv_00025306	Humic	Clear-water	48.8326	25.0412	38.6363	0.628181	0.183883	3.4162	0.00063502	0.0454591	potassium channel subfamily K member 4 [Larimichthys crocea]	KCNK4
	P_fluv_00018339	Humic	Clear-water	1356.42	994.261	1201.21	0.401943	0.11779	3.41235	0.000644046	0.0459279	extracellular matrix protein 2 [Lates calcarifer]	ECM2
	P_fluv_00013863	Humic	Clear-water	530.892	200.17	389.154	0.661225	0.194095	3.4067	0.000657528	0.0466542	doublecortin domain-containing protein 2-like [Paralichthys olivaceus]	DCDC2
	P_fluv_00000145	Humic	Clear-water	541.966	365.049	466.144	0.480641	0.141129	3.40569	0.000659977	0.0466542	serine/threonine-protein kinase/endoribonuclease IRE1-like isoform X2 [Seriola dumerili]	ERN1
	P_fluv_00015030	Humic	Clear-water	1539.83	1158.56	1376.43	0.374684	0.110041	3.40494	0.00066178	0.0466542	glutathione hydrolase 5 proenzyme-like [Seriola dumerili]	GGT5

## Sheet: Table S5
Table S5. List of gene ontology (GO) terms with significant (FDR < 0.05) enrichment among the differentially expressed genes compared to all annotated genes in the perch genome (N - is the total number of genes; B - is the total number of genes associated with a specific GO term; n - is the number of genes in the top of the input list; b - is the number of genes in the intersection; Enrichment=(b…
GO Term	Description	P-value	FDR q-value	Enrichment	N	B	n	b	Genes
GO Process
GO:0002376	immune system process	1.82e-09	8.69e-06	2.41	10500	1161	188	50	[IFIT1 - interferon-induced protein with tetratricopeptide repeats 1, ERAP1 - endoplasmic reticulum aminopeptidase 1, TBC1D10C - tbc1 domain family, member 10c, CIITA - class ii, major histocompatibility complex, transactivator, PSAP - prosaposin, TRAT1 - t cell receptor associated transmembrane adaptor 1, NME2 - nme/nm23 nucleoside diphosphate kinase 2, RACGAP1 - rac gtpase activating protein 1,…
GO:0002250	adaptive immune response	6.36e-10	9.1e-06	7.83	10500	107	188	15	[SKAP1 - src kinase associated phosphoprotein 1, ERAP2 - endoplasmic reticulum aminopeptidase 2, ERAP1 - endoplasmic reticulum aminopeptidase 1, SLAMF1 - signaling lymphocytic activation molecule family member 1, TRAT1 - t cell receptor associated transmembrane adaptor 1, TRBV16 - t cell receptor beta variable 16 (gene/pseudogene), CD6 - cd6 molecule, TAP2 - transporter 2, atp-binding cassette, s…
GO:0006955	immune response	1.59e-09	1.14e-05	3.84	10500	393	188	27	[ERAP1 - endoplasmic reticulum aminopeptidase 1, CIITA - class ii, major histocompatibility complex, transactivator, TRAT1 - t cell receptor associated transmembrane adaptor 1, GZMB - granzyme b (granzyme 2, cytotoxic t-lymphocyte-associated serine esterase 1), CD6 - cd6 molecule, HLA-DQB1 - major histocompatibility complex, class ii, dq beta 1, TAP2 - transporter 2, atp-binding cassette, sub-fam…
GO:0009583	detection of light stimulus	9.66e-09	3.45e-05	11.64	10500	48	188	10	[CACNA2D4 - calcium channel, voltage-dependent, alpha 2/delta subunit 4, OPN1MW - opsin 1 (cone pigments), medium-wave-sensitive, GUCA1A - guanylate cyclase activator 1a (retina), TULP1 - tubby like protein 1, OPN1LW - opsin 1 (cone pigments), long-wave-sensitive, RGR - retinal g protein coupled receptor, GRK1 - g protein-coupled receptor kinase 1, OPN1SW - opsin 1 (cone pigments), short-wave-sen…
GO:0002682	regulation of immune system process	1.38e-08	3.95e-05	2.64	10500	824	188	39	[ERAP1 - endoplasmic reticulum aminopeptidase 1, IFIT1 - interferon-induced protein with tetratricopeptide repeats 1, SASH3 - sam and sh3 domain containing 3, TBC1D10C - tbc1 domain family, member 10c, APOA1 - apolipoprotein a-i, IL12RB1 - interleukin 12 receptor, beta 1, SOCS1 - suppressor of cytokine signaling 1, TRAT1 - t cell receptor associated transmembrane adaptor 1, TAPBPL - tap binding p…
GO:0007601	visual perception	1.92e-08	4.57e-05	5.69	10500	157	188	16	[GUCA1A - guanylate cyclase activator 1a (retina), RDH8 - retinol dehydrogenase 8 (all-trans), PDE6H - phosphodiesterase 6h, cgmp-specific, cone, gamma, RGR - retinal g protein coupled receptor, FAM161A - family with sequence similarity 161, member a, ABLIM1 - actin binding lim protein 1, OPN1SW - opsin 1 (cone pigments), short-wave-sensitive, PDE6B - phosphodiesterase 6b, cgmp-specific, rod, bet…
GO:0009584	detection of visible light	3.8e-08	4.94e-05	14.89	10500	30	188	8	[CACNA2D4 - calcium channel, voltage-dependent, alpha 2/delta subunit 4, OPN1MW - opsin 1 (cone pigments), medium-wave-sensitive, TULP1 - tubby like protein 1, OPN1LW - opsin 1 (cone pigments), long-wave-sensitive, RGR - retinal g protein coupled receptor, OPN1SW - opsin 1 (cone pigments), short-wave-sensitive, RPE65 - retinal pigment epithelium-specific protein 65kda, PDE6B - phosphodiesterase 6…
GO:0009581	detection of external stimulus	2.8e-08	5.01e-05	7.98	10500	84	188	12	[CACNA2D4 - calcium channel, voltage-dependent, alpha 2/delta subunit 4, OPN1MW - opsin 1 (cone pigments), medium-wave-sensitive, GUCA1A - guanylate cyclase activator 1a (retina), TULP1 - tubby like protein 1, OPN1LW - opsin 1 (cone pigments), long-wave-sensitive, RGR - retinal g protein coupled receptor, OPN1SW - opsin 1 (cone pigments), short-wave-sensitive, GRK1 - g protein-coupled receptor ki…
GO:0009582	detection of abiotic stimulus	3.68e-08	5.26e-05	7.79	10500	86	188	12	[CACNA2D4 - calcium channel, voltage-dependent, alpha 2/delta subunit 4, OPN1MW - opsin 1 (cone pigments), medium-wave-sensitive, GUCA1A - guanylate cyclase activator 1a (retina), TULP1 - tubby like protein 1, OPN1LW - opsin 1 (cone pigments), long-wave-sensitive, RGR - retinal g protein coupled receptor, OPN1SW - opsin 1 (cone pigments), short-wave-sensitive, GRK1 - g protein-coupled receptor ki…
GO:0050953	sensory perception of light stimulus	2.75e-08	5.62e-05	5.55	10500	161	188	16	[GUCA1A - guanylate cyclase activator 1a (retina), RDH8 - retinol dehydrogenase 8 (all-trans), PDE6H - phosphodiesterase 6h, cgmp-specific, cone, gamma, RGR - retinal g protein coupled receptor, FAM161A - family with sequence similarity 161, member a, ABLIM1 - actin binding lim protein 1, OPN1SW - opsin 1 (cone pigments), short-wave-sensitive, PDE6B - phosphodiesterase 6b, cgmp-specific, rod, bet…
GO:0050776	regulation of immune response	3.56e-08	5.66e-05	3.14	10500	516	188	29	[ERAP1 - endoplasmic reticulum aminopeptidase 1, SASH3 - sam and sh3 domain containing 3, APOA1 - apolipoprotein a-i, IL12RB1 - interleukin 12 receptor, beta 1, SOCS1 - suppressor of cytokine signaling 1, TRAT1 - t cell receptor associated transmembrane adaptor 1, UBB - ubiquitin b, HLA-DRB1 - major histocompatibility complex, class ii, dr beta 1, LOXL3 - lysyl oxidase-like 3, HLA-DQB1 - major hi…
GO:0002768	immune response-regulating cell surface receptor signaling pathway	1.43e-07	0.00017	4.94	10500	181	188	16	[SKAP1 - src kinase associated phosphoprotein 1, MUC2 - mucin 2, oligomeric mucus/gel-forming, GRAP2 - grb2-related adaptor protein 2, TRAT1 - t cell receptor associated transmembrane adaptor 1, HLA-DRB1 - major histocompatibility complex, class ii, dr beta 1, HLA-DQB1 - major histocompatibility complex, class ii, dq beta 1, VAV1 - vav 1 guanine nucleotide exchange factor, NFATC3 - nuclear factor…
GO:0051249	regulation of lymphocyte activation	3.59e-07	0.000395	4.12	10500	244	188	18	[GRAP2 - grb2-related adaptor protein 2, CCL19 - chemokine (c-c motif) ligand 19, TBC1D10C - tbc1 domain family, member 10c, SASH3 - sam and sh3 domain containing 3, IL12RB1 - interleukin 12 receptor, beta 1, SOCS1 - suppressor of cytokine signaling 1, MARCH7 - membrane-associated ring finger (c3hc4) 7, e3 ubiquitin protein ligase, LOXL3 - lysyl oxidase-like 3, CD6 - cd6 molecule, IRF1 - interfer…
GO:1903037	regulation of leukocyte cell-cell adhesion	3.94e-07	0.000403	4.9	10500	171	188	15	[SKAP1 - src kinase associated phosphoprotein 1, CCL19 - chemokine (c-c motif) ligand 19, GRAP2 - grb2-related adaptor protein 2, SASH3 - sam and sh3 domain containing 3, IL12RB1 - interleukin 12 receptor, beta 1, SOCS1 - suppressor of cytokine signaling 1, MARCH7 - membrane-associated ring finger (c3hc4) 7, e3 ubiquitin protein ligase, LOXL3 - lysyl oxidase-like 3, CD6 - cd6 molecule, IRF1 - int…
GO:0007600	sensory perception	4.46e-07	0.000425	3.7	10500	302	188	20	[RDH8 - retinol dehydrogenase 8 (all-trans), GUCA1A - guanylate cyclase activator 1a (retina), PDE6H - phosphodiesterase 6h, cgmp-specific, cone, gamma, DCDC2 - doublecortin domain containing 2, RGR - retinal g protein coupled receptor, FAM161A - family with sequence similarity 161, member a, OPN1SW - opsin 1 (cone pigments), short-wave-sensitive, ABLIM1 - actin binding lim protein 1, PSAP - pros…
GO:0050863	regulation of T cell activation	8.2e-07	0.000733	4.63	10500	181	188	15	[CCL19 - chemokine (c-c motif) ligand 19, GRAP2 - grb2-related adaptor protein 2, SASH3 - sam and sh3 domain containing 3, IL12RB1 - interleukin 12 receptor, beta 1, SOCS1 - suppressor of cytokine signaling 1, MARCH7 - membrane-associated ring finger (c3hc4) 7, e3 ubiquitin protein ligase, LOXL3 - lysyl oxidase-like 3, CD6 - cd6 molecule, IRF1 - interferon regulatory factor 1, VAV1 - vav 1 guanin…
GO:0002764	immune response-regulating signaling pathway	1.28e-06	0.000966	3.97	10500	239	188	17	[MUC2 - mucin 2, oligomeric mucus/gel-forming, SKAP1 - src kinase associated phosphoprotein 1, GRAP2 - grb2-related adaptor protein 2, TRAT1 - t cell receptor associated transmembrane adaptor 1, UBB - ubiquitin b, HLA-DRB1 - major histocompatibility complex, class ii, dr beta 1, HLA-DQB1 - major histocompatibility complex, class ii, dq beta 1, NFATC3 - nuclear factor of activated t-cells, cytopla…
GO:0050851	antigen receptor-mediated signaling pathway	1.18e-06	0.000992	6.33	10500	97	188	11	[HLA-DRB1 - major histocompatibility complex, class ii, dr beta 1, SKAP1 - src kinase associated phosphoprotein 1, GRAP2 - grb2-related adaptor protein 2, HLA-DQB1 - major histocompatibility complex, class ii, dq beta 1, IGHD - immunoglobulin heavy constant delta, ITK - il2-inducible t-cell kinase, CD3E - cd3e molecule, epsilon (cd3-tcr complex), ZAP70 - zeta-chain (tcr) associated protein kinase…
GO:0002429	immune response-activating cell surface receptor signaling pathway	1.26e-06	0.000999	4.8	10500	163	188	14	[SKAP1 - src kinase associated phosphoprotein 1, MUC2 - mucin 2, oligomeric mucus/gel-forming, GRAP2 - grb2-related adaptor protein 2, TRAT1 - t cell receptor associated transmembrane adaptor 1, HLA-DRB1 - major histocompatibility complex, class ii, dr beta 1, HLA-DQB1 - major histocompatibility complex, class ii, dq beta 1, VAV1 - vav 1 guanine nucleotide exchange factor, IGHD - immunoglobulin h…
GO:0001523	retinoid metabolic process	1.61e-06	0.00115	7.98	10500	63	188	9	[OPN1MW - opsin 1 (cone pigments), medium-wave-sensitive, STRA6 - stimulated by retinoic acid 6, RBP4 - retinol binding protein 4, plasma, RDH8 - retinol dehydrogenase 8 (all-trans), RDH5 - retinol dehydrogenase 5 (11-cis/9-cis), OPN1LW - opsin 1 (cone pigments), long-wave-sensitive, APOA1 - apolipoprotein a-i, OPN1SW - opsin 1 (cone pigments), short-wave-sensitive, RPE65 - retinal pigment epithe…
GO:0051606	detection of stimulus	1.74e-06	0.00119	5.04	10500	144	188	13	[GUCA1A - guanylate cyclase activator 1a (retina), RGR - retinal g protein coupled receptor, OPN1SW - opsin 1 (cone pigments), short-wave-sensitive, PDE6B - phosphodiesterase 6b, cgmp-specific, rod, beta, UBB - ubiquitin b, OPN1MW - opsin 1 (cone pigments), medium-wave-sensitive, CACNA2D4 - calcium channel, voltage-dependent, alpha 2/delta subunit 4, TULP1 - tubby like protein 1, OPN1LW - opsin 1…
GO:0050865	regulation of cell activation	2.2e-06	0.00143	3.48	10500	305	188	19	[GRAP2 - grb2-related adaptor protein 2, CCL19 - chemokine (c-c motif) ligand 19, TBC1D10C - tbc1 domain family, member 10c, SASH3 - sam and sh3 domain containing 3, IL12RB1 - interleukin 12 receptor, beta 1, SOCS1 - suppressor of cytokine signaling 1, MARCH7 - membrane-associated ring finger (c3hc4) 7, e3 ubiquitin protein ligase, LOXL3 - lysyl oxidase-like 3, CD6 - cd6 molecule, IRF1 - interfer…
GO:1903039	positive regulation of leukocyte cell-cell adhesion	2.31e-06	0.00143	5.36	10500	125	188	12	[SKAP1 - src kinase associated phosphoprotein 1, CD6 - cd6 molecule, GRAP2 - grb2-related adaptor protein 2, CCL19 - chemokine (c-c motif) ligand 19, SASH3 - sam and sh3 domain containing 3, VAV1 - vav 1 guanine nucleotide exchange factor, CD3E - cd3e molecule, epsilon (cd3-tcr complex), CD209 - cd209 molecule, BTLA - b and t lymphocyte associated, IL12RB1 - interleukin 12 receptor, beta 1, ZAP70…
GO:0007602	phototransduction	3.45e-06	0.00176	10.57	10500	37	188	7	[OPN1MW - opsin 1 (cone pigments), medium-wave-sensitive, GUCA1A - guanylate cyclase activator 1a (retina), OPN1LW - opsin 1 (cone pigments), long-wave-sensitive, RGR - retinal g protein coupled receptor, GRK1 - g protein-coupled receptor kinase 1, OPN1SW - opsin 1 (cone pigments), short-wave-sensitive, PDE6B - phosphodiesterase 6b, cgmp-specific, rod, beta]
GO:0002694	regulation of leukocyte activation	3.41e-06	0.0018	3.53	10500	285	188	18	[GRAP2 - grb2-related adaptor protein 2, CCL19 - chemokine (c-c motif) ligand 19, TBC1D10C - tbc1 domain family, member 10c, SASH3 - sam and sh3 domain containing 3, IL12RB1 - interleukin 12 receptor, beta 1, SOCS1 - suppressor of cytokine signaling 1, MARCH7 - membrane-associated ring finger (c3hc4) 7, e3 ubiquitin protein ligase, LOXL3 - lysyl oxidase-like 3, CD6 - cd6 molecule, IRF1 - interfer…
GO:0016101	diterpenoid metabolic process	3.1e-06	0.00184	7.39	10500	68	188	9	[STRA6 - stimulated by retinoic acid 6, OPN1MW - opsin 1 (cone pigments), medium-wave-sensitive, RBP4 - retinol binding protein 4, plasma, RDH8 - retinol dehydrogenase 8 (all-trans), RDH5 - retinol dehydrogenase 5 (11-cis/9-cis), OPN1LW - opsin 1 (cone pigments), long-wave-sensitive, APOA1 - apolipoprotein a-i, OPN1SW - opsin 1 (cone pigments), short-wave-sensitive, RPE65 - retinal pigment epithe…
GO:0019885	antigen processing and presentation of endogenous peptide antigen via MHC class I	3.34e-06	0.00184	31.91	10500	7	188	4	[ERAP2 - endoplasmic reticulum aminopeptidase 2, ERAP1 - endoplasmic reticulum aminopeptidase 1, TAP2 - transporter 2, atp-binding cassette, sub-family b (mdr/tap), TAPBP - tap binding protein (tapasin)]
GO:0002483	antigen processing and presentation of endogenous peptide antigen	3.34e-06	0.00191	31.91	10500	7	188	4	[ERAP2 - endoplasmic reticulum aminopeptidase 2, ERAP1 - endoplasmic reticulum aminopeptidase 1, TAP2 - transporter 2, atp-binding cassette, sub-family b (mdr/tap), TAPBP - tap binding protein (tapasin)]
GO:0050896	response to stimulus	3.89e-06	0.00192	1.54	10500	3014	188	83	[ERAP1 - endoplasmic reticulum aminopeptidase 1, IFIT1 - interferon-induced protein with tetratricopeptide repeats 1, AIFM1 - apoptosis-inducing factor, mitochondrion-associated, 1, CAPN2 - calpain 2, (m/ii) large subunit, CIITA - class ii, major histocompatibility complex, transactivator, IL12RB1 - interleukin 12 receptor, beta 1, APOA1 - apolipoprotein a-i, RGR - retinal g protein coupled recep…
GO:0022407	regulation of cell-cell adhesion	4.21e-06	0.00201	3.84	10500	233	188	16	[SKAP1 - src kinase associated phosphoprotein 1, GRAP2 - grb2-related adaptor protein 2, CCL19 - chemokine (c-c motif) ligand 19, SASH3 - sam and sh3 domain containing 3, APOA1 - apolipoprotein a-i, IL12RB1 - interleukin 12 receptor, beta 1, SOCS1 - suppressor of cytokine signaling 1, MARCH7 - membrane-associated ring finger (c3hc4) 7, e3 ubiquitin protein ligase, LOXL3 - lysyl oxidase-like 3, CD…
GO:0006721	terpenoid metabolic process	6.33e-06	0.00292	6.79	10500	74	188	9	[STRA6 - stimulated by retinoic acid 6, OPN1MW - opsin 1 (cone pigments), medium-wave-sensitive, RBP4 - retinol binding protein 4, plasma, RDH8 - retinol dehydrogenase 8 (all-trans), RDH5 - retinol dehydrogenase 5 (11-cis/9-cis), OPN1LW - opsin 1 (cone pigments), long-wave-sensitive, APOA1 - apolipoprotein a-i, OPN1SW - opsin 1 (cone pigments), short-wave-sensitive, RPE65 - retinal pigment epithe…
GO:0051251	positive regulation of lymphocyte activation	6.94e-06	0.003	4.45	10500	163	188	13	[CCL19 - chemokine (c-c motif) ligand 19, GRAP2 - grb2-related adaptor protein 2, SASH3 - sam and sh3 domain containing 3, IL12RB1 - interleukin 12 receptor, beta 1, SOCS1 - suppressor of cytokine signaling 1, CD6 - cd6 molecule, VAV1 - vav 1 guanine nucleotide exchange factor, IGHD - immunoglobulin heavy constant delta, CD3E - cd3e molecule, epsilon (cd3-tcr complex), BTLA - b and t lymphocyte a…
GO:0050867	positive regulation of cell activation	6.79e-06	0.00303	4.16	10500	188	188	14	[CCL19 - chemokine (c-c motif) ligand 19, GRAP2 - grb2-related adaptor protein 2, SASH3 - sam and sh3 domain containing 3, IL12RB1 - interleukin 12 receptor, beta 1, SOCS1 - suppressor of cytokine signaling 1, CD6 - cd6 molecule, VAV1 - vav 1 guanine nucleotide exchange factor, IGHD - immunoglobulin heavy constant delta, CD3E - cd3e molecule, epsilon (cd3-tcr complex), BTLA - b and t lymphocyte a…
GO:0050870	positive regulation of T cell activation	7.54e-06	0.00317	5.25	10500	117	188	11	[CD6 - cd6 molecule, GRAP2 - grb2-related adaptor protein 2, CCL19 - chemokine (c-c motif) ligand 19, SASH3 - sam and sh3 domain containing 3, VAV1 - vav 1 guanine nucleotide exchange factor, CD3E - cd3e molecule, epsilon (cd3-tcr complex), CD209 - cd209 molecule, BTLA - b and t lymphocyte associated, IL12RB1 - interleukin 12 receptor, beta 1, ZAP70 - zeta-chain (tcr) associated protein kinase 70…
GO:0002757	immune response-activating signal transduction	8.3e-06	0.00339	3.84	10500	218	188	15	[MUC2 - mucin 2, oligomeric mucus/gel-forming, SKAP1 - src kinase associated phosphoprotein 1, GRAP2 - grb2-related adaptor protein 2, TRAT1 - t cell receptor associated transmembrane adaptor 1, UBB - ubiquitin b, HLA-DRB1 - major histocompatibility complex, class ii, dr beta 1, HLA-DQB1 - major histocompatibility complex, class ii, dq beta 1, VAV1 - vav 1 guanine nucleotide exchange factor, IGHD…
GO:0022409	positive regulation of cell-cell adhesion	9.4e-06	0.00363	4.69	10500	143	188	12	[SKAP1 - src kinase associated phosphoprotein 1, CD6 - cd6 molecule, GRAP2 - grb2-related adaptor protein 2, CCL19 - chemokine (c-c motif) ligand 19, SASH3 - sam and sh3 domain containing 3, VAV1 - vav 1 guanine nucleotide exchange factor, CD3E - cd3e molecule, epsilon (cd3-tcr complex), CD209 - cd209 molecule, BTLA - b and t lymphocyte associated, IL12RB1 - interleukin 12 receptor, beta 1, ZAP70…
GO:0046634	regulation of alpha-beta T cell activation	9.24e-06	0.00367	7.57	10500	59	188	8	[CCL19 - chemokine (c-c motif) ligand 19, LOXL3 - lysyl oxidase-like 3, IRF1 - interferon regulatory factor 1, SASH3 - sam and sh3 domain containing 3, CD3E - cd3e molecule, epsilon (cd3-tcr complex), IL12RB1 - interleukin 12 receptor, beta 1, ZAP70 - zeta-chain (tcr) associated protein kinase 70kda, SOCS1 - suppressor of cytokine signaling 1]
GO:0050852	T cell receptor signaling pathway	9.82e-06	0.0037	6.44	10500	78	188	9	[HLA-DRB1 - major histocompatibility complex, class ii, dr beta 1, SKAP1 - src kinase associated phosphoprotein 1, GRAP2 - grb2-related adaptor protein 2, HLA-DQB1 - major histocompatibility complex, class ii, dq beta 1, CD3E - cd3e molecule, epsilon (cd3-tcr complex), ITK - il2-inducible t-cell kinase, ZAP70 - zeta-chain (tcr) associated protein kinase 70kda, TRAT1 - t cell receptor associated t…
GO:0019883	antigen processing and presentation of endogenous antigen	1.17e-05	0.00429	24.82	10500	9	188	4	[ERAP2 - endoplasmic reticulum aminopeptidase 2, ERAP1 - endoplasmic reticulum aminopeptidase 1, TAP2 - transporter 2, atp-binding cassette, sub-family b (mdr/tap), TAPBP - tap binding protein (tapasin)]
GO:0050670	regulation of lymphocyte proliferation	1.22e-05	0.00436	4.99	10500	123	188	11	[CD6 - cd6 molecule, CCL19 - chemokine (c-c motif) ligand 19, IRF1 - interferon regulatory factor 1, SASH3 - sam and sh3 domain containing 3, CD22 - cd22 molecule, CD3E - cd3e molecule, epsilon (cd3-tcr complex), CD209 - cd209 molecule, IL12RB1 - interleukin 12 receptor, beta 1, ZAP70 - zeta-chain (tcr) associated protein kinase 70kda, NFATC2 - nuclear factor of activated t-cells, cytoplasmic, ca…
GO:0032944	regulation of mononuclear cell proliferation	1.32e-05	0.0046	4.95	10500	124	188	11	[CD6 - cd6 molecule, CCL19 - chemokine (c-c motif) ligand 19, IRF1 - interferon regulatory factor 1, SASH3 - sam and sh3 domain containing 3, CD22 - cd22 molecule, CD3E - cd3e molecule, epsilon (cd3-tcr complex), CD209 - cd209 molecule, IL12RB1 - interleukin 12 receptor, beta 1, ZAP70 - zeta-chain (tcr) associated protein kinase 70kda, NFATC2 - nuclear factor of activated t-cells, cytoplasmic, ca…
GO:0030155	regulation of cell adhesion	1.41e-05	0.00481	2.77	10500	444	188	22	[SKAP1 - src kinase associated phosphoprotein 1, GRAP2 - grb2-related adaptor protein 2, CCL19 - chemokine (c-c motif) ligand 19, SASH3 - sam and sh3 domain containing 3, JAM2 - junctional adhesion molecule 2, IL12RB1 - interleukin 12 receptor, beta 1, SOX9 - sry (sex determining region y)-box 9, APOA1 - apolipoprotein a-i, SOCS1 - suppressor of cytokine signaling 1, MARCH7 - membrane-associated …
GO:0070663	regulation of leukocyte proliferation	1.65e-05	0.0055	4.84	10500	127	188	11	[CD6 - cd6 molecule, CCL19 - chemokine (c-c motif) ligand 19, IRF1 - interferon regulatory factor 1, SASH3 - sam and sh3 domain containing 3, CD22 - cd22 molecule, CD3E - cd3e molecule, epsilon (cd3-tcr complex), CD209 - cd209 molecule, IL12RB1 - interleukin 12 receptor, beta 1, ZAP70 - zeta-chain (tcr) associated protein kinase 70kda, NFATC2 - nuclear factor of activated t-cells, cytoplasmic, ca…
GO:0006720	isoprenoid metabolic process	1.81e-05	0.00588	5.98	10500	84	188	9	[STRA6 - stimulated by retinoic acid 6, OPN1MW - opsin 1 (cone pigments), medium-wave-sensitive, RBP4 - retinol binding protein 4, plasma, RDH8 - retinol dehydrogenase 8 (all-trans), RDH5 - retinol dehydrogenase 5 (11-cis/9-cis), OPN1LW - opsin 1 (cone pigments), long-wave-sensitive, APOA1 - apolipoprotein a-i, OPN1SW - opsin 1 (cone pigments), short-wave-sensitive, RPE65 - retinal pigment epithe…
GO:0002696	positive regulation of leukocyte activation	2.28e-05	0.00724	3.99	10500	182	188	13	[CCL19 - chemokine (c-c motif) ligand 19, GRAP2 - grb2-related adaptor protein 2, SASH3 - sam and sh3 domain containing 3, IL12RB1 - interleukin 12 receptor, beta 1, SOCS1 - suppressor of cytokine signaling 1, CD6 - cd6 molecule, VAV1 - vav 1 guanine nucleotide exchange factor, IGHD - immunoglobulin heavy constant delta, CD3E - cd3e molecule, epsilon (cd3-tcr complex), BTLA - b and t lymphocyte a…
GO:0042102	positive regulation of T cell proliferation	2.4e-05	0.00746	7.98	10500	49	188	7	[CD6 - cd6 molecule, CCL19 - chemokine (c-c motif) ligand 19, SASH3 - sam and sh3 domain containing 3, CD3E - cd3e molecule, epsilon (cd3-tcr complex), CD209 - cd209 molecule, IL12RB1 - interleukin 12 receptor, beta 1, ZAP70 - zeta-chain (tcr) associated protein kinase 70kda]
GO:0042129	regulation of T cell proliferation	2.89e-05	0.0088	5.65	10500	89	188	9	[CD6 - cd6 molecule, CCL19 - chemokine (c-c motif) ligand 19, IRF1 - interferon regulatory factor 1, SASH3 - sam and sh3 domain containing 3, CD3E - cd3e molecule, epsilon (cd3-tcr complex), CD209 - cd209 molecule, IL12RB1 - interleukin 12 receptor, beta 1, ZAP70 - zeta-chain (tcr) associated protein kinase 70kda, MARCH7 - membrane-associated ring finger (c3hc4) 7, e3 ubiquitin protein ligase]
GO:0042737	drug catabolic process	2.99e-05	0.00891	6.48	10500	69	188	8	[HBA1 - hemoglobin, alpha 1, BDH1 - 3-hydroxybutyrate dehydrogenase, type 1, IL4I1 - interleukin 4 induced 1, NT5E - 5'-nucleotidase, ecto (cd73), IDUA - iduronidase, alpha-l-, CAT - catalase, SULT1A3 - sulfotransferase family, cytosolic, 1a, phenol-preferring, member 3, HBB - hemoglobin, beta]
GO:0002253	activation of immune response	3.64e-05	0.0106	3.39	10500	247	188	15	[MUC2 - mucin 2, oligomeric mucus/gel-forming, SKAP1 - src kinase associated phosphoprotein 1, GRAP2 - grb2-related adaptor protein 2, TRAT1 - t cell receptor associated transmembrane adaptor 1, UBB - ubiquitin b, HLA-DRB1 - major histocompatibility complex, class ii, dr beta 1, HLA-DQB1 - major histocompatibility complex, class ii, dq beta 1, VAV1 - vav 1 guanine nucleotide exchange factor, IGHD…
GO:0060333	interferon-gamma-mediated signaling pathway	3.79e-05	0.0108	9.31	10500	36	188	6	[HLA-DRB1 - major histocompatibility complex, class ii, dr beta 1, IRF1 - interferon regulatory factor 1, HLA-DQB1 - major histocompatibility complex, class ii, dq beta 1, CIITA - class ii, major histocompatibility complex, transactivator, TRIM21 - tripartite motif containing 21, NCAM1 - neural cell adhesion molecule 1]
GO:0018298	protein-chromophore linkage	4.4e-05	0.0123	18.62	10500	12	188	4	[OPN1MW - opsin 1 (cone pigments), medium-wave-sensitive, OPN1LW - opsin 1 (cone pigments), long-wave-sensitive, RGR - retinal g protein coupled receptor, OPN1SW - opsin 1 (cone pigments), short-wave-sensitive]
GO:0050671	positive regulation of lymphocyte proliferation	4.53e-05	0.0124	6.12	10500	73	188	8	[CD6 - cd6 molecule, CCL19 - chemokine (c-c motif) ligand 19, SASH3 - sam and sh3 domain containing 3, CD3E - cd3e molecule, epsilon (cd3-tcr complex), CD209 - cd209 molecule, IL12RB1 - interleukin 12 receptor, beta 1, ZAP70 - zeta-chain (tcr) associated protein kinase 70kda, NFATC2 - nuclear factor of activated t-cells, cytoplasmic, calcineurin-dependent 2]
GO:0032946	positive regulation of mononuclear cell proliferation	5e-05	0.0135	6.04	10500	74	188	8	[CD6 - cd6 molecule, CCL19 - chemokine (c-c motif) ligand 19, SASH3 - sam and sh3 domain containing 3, CD3E - cd3e molecule, epsilon (cd3-tcr complex), CD209 - cd209 molecule, IL12RB1 - interleukin 12 receptor, beta 1, ZAP70 - zeta-chain (tcr) associated protein kinase 70kda, NFATC2 - nuclear factor of activated t-cells, cytoplasmic, calcineurin-dependent 2]
GO:0019221	cytokine-mediated signaling pathway	5.13e-05	0.0136	3	10500	316	188	17	[IFIT1 - interferon-induced protein with tetratricopeptide repeats 1, CCL19 - chemokine (c-c motif) ligand 19, PSME2 - proteasome (prosome, macropain) activator subunit 2 (pa28 beta), CXCR3 - chemokine (c-x-c motif) receptor 3, CIITA - class ii, major histocompatibility complex, transactivator, IL12RB1 - interleukin 12 receptor, beta 1, SOCS1 - suppressor of cytokine signaling 1, TRIM21 - tripart…
GO:0046635	positive regulation of alpha-beta T cell activation	5.21e-05	0.0136	8.82	10500	38	188	6	[CCL19 - chemokine (c-c motif) ligand 19, SASH3 - sam and sh3 domain containing 3, CD3E - cd3e molecule, epsilon (cd3-tcr complex), IL12RB1 - interleukin 12 receptor, beta 1, ZAP70 - zeta-chain (tcr) associated protein kinase 70kda, SOCS1 - suppressor of cytokine signaling 1]
GO:0002684	positive regulation of immune system process	5.37e-05	0.0137	2.47	10500	520	188	23	[SKAP1 - src kinase associated phosphoprotein 1, MUC2 - mucin 2, oligomeric mucus/gel-forming, GRAP2 - grb2-related adaptor protein 2, CCL19 - chemokine (c-c motif) ligand 19, SASH3 - sam and sh3 domain containing 3, IL12RB1 - interleukin 12 receptor, beta 1, SOCS1 - suppressor of cytokine signaling 1, TRAT1 - t cell receptor associated transmembrane adaptor 1, UBB - ubiquitin b, HLA-DRB1 - major…
GO:0070665	positive regulation of leukocyte proliferation	6.06e-05	0.0152	5.88	10500	76	188	8	[CD6 - cd6 molecule, CCL19 - chemokine (c-c motif) ligand 19, SASH3 - sam and sh3 domain containing 3, CD3E - cd3e molecule, epsilon (cd3-tcr complex), CD209 - cd209 molecule, IL12RB1 - interleukin 12 receptor, beta 1, ZAP70 - zeta-chain (tcr) associated protein kinase 70kda, NFATC2 - nuclear factor of activated t-cells, cytoplasmic, calcineurin-dependent 2]
GO:0045785	positive regulation of cell adhesion	7.16e-05	0.0176	3.2	10500	262	188	15	[SKAP1 - src kinase associated phosphoprotein 1, GRAP2 - grb2-related adaptor protein 2, CCL19 - chemokine (c-c motif) ligand 19, SASH3 - sam and sh3 domain containing 3, IL12RB1 - interleukin 12 receptor, beta 1, APOA1 - apolipoprotein a-i, SOCS1 - suppressor of cytokine signaling 1, CD6 - cd6 molecule, VAV1 - vav 1 guanine nucleotide exchange factor, CD3E - cd3e molecule, epsilon (cd3-tcr compl…
GO:0045580	regulation of T cell differentiation	8.77e-05	0.0209	5.59	10500	80	188	8	[CCL19 - chemokine (c-c motif) ligand 19, LOXL3 - lysyl oxidase-like 3, IRF1 - interferon regulatory factor 1, SASH3 - sam and sh3 domain containing 3, IL12RB1 - interleukin 12 receptor, beta 1, ZAP70 - zeta-chain (tcr) associated protein kinase 70kda, SOCS1 - suppressor of cytokine signaling 1, NFATC2 - nuclear factor of activated t-cells, cytoplasmic, calcineurin-dependent 2]
GO:0010669	epithelial structure maintenance	8.66e-05	0.021	15.96	10500	14	188	4	[MUC2 - mucin 2, oligomeric mucus/gel-forming, RBP4 - retinol binding protein 4, plasma, CXADR - coxsackie virus and adenovirus receptor, SOX9 - sry (sex determining region y)-box 9]
GO:0050778	positive regulation of immune response	0.000101	0.0238	2.74	10500	367	188	18	[SKAP1 - src kinase associated phosphoprotein 1, MUC2 - mucin 2, oligomeric mucus/gel-forming, GRAP2 - grb2-related adaptor protein 2, CCL19 - chemokine (c-c motif) ligand 19, SASH3 - sam and sh3 domain containing 3, IL12RB1 - interleukin 12 receptor, beta 1, TRAT1 - t cell receptor associated transmembrane adaptor 1, UBB - ubiquitin b, HLA-DRB1 - major histocompatibility complex, class ii, dr be…
GO:0046637	regulation of alpha-beta T cell differentiation	0.000107	0.0246	7.79	10500	43	188	6	[CCL19 - chemokine (c-c motif) ligand 19, LOXL3 - lysyl oxidase-like 3, SASH3 - sam and sh3 domain containing 3, IL12RB1 - interleukin 12 receptor, beta 1, ZAP70 - zeta-chain (tcr) associated protein kinase 70kda, SOCS1 - suppressor of cytokine signaling 1]
GO:0015669	gas transport	0.000109	0.0246	27.93	10500	6	188	3	[HBA1 - hemoglobin, alpha 1, RHAG - rh-associated glycoprotein, HBB - hemoglobin, beta]
GO:0043370	regulation of CD4-positive, alpha-beta T cell differentiation	0.000146	0.0326	9.63	10500	29	188	5	[CCL19 - chemokine (c-c motif) ligand 19, LOXL3 - lysyl oxidase-like 3, SASH3 - sam and sh3 domain containing 3, IL12RB1 - interleukin 12 receptor, beta 1, SOCS1 - suppressor of cytokine signaling 1]
GO:0010499	proteasomal ubiquitin-independent protein catabolic process	0.000153	0.0337	13.96	10500	16	188	4	[PSMA6 - proteasome (prosome, macropain) subunit, alpha type, 6, PSMB9 - proteasome (prosome, macropain) subunit, beta type, 9, PSMB7 - proteasome (prosome, macropain) subunit, beta type, 7, PSMB6 - proteasome (prosome, macropain) subunit, beta type, 6]
GO:0009416	response to light stimulus	0.000175	0.038	3.27	10500	222	188	13	[GUCA1A - guanylate cyclase activator 1a (retina), RGR - retinal g protein coupled receptor, CAT - catalase, OPN1SW - opsin 1 (cone pigments), short-wave-sensitive, PDE6B - phosphodiesterase 6b, cgmp-specific, rod, beta, OPN1MW - opsin 1 (cone pigments), medium-wave-sensitive, CACNA2D4 - calcium channel, voltage-dependent, alpha 2/delta subunit 4, BMF - bcl2 modifying factor, TULP1 - tubby like p…
GO:0043372	positive regulation of CD4-positive, alpha-beta T cell differentiation	0.000197	0.0421	13.14	10500	17	188	4	[CCL19 - chemokine (c-c motif) ligand 19, SASH3 - sam and sh3 domain containing 3, IL12RB1 - interleukin 12 receptor, beta 1, SOCS1 - suppressor of cytokine signaling 1]
GO:0048583	regulation of response to stimulus	0.000205	0.0424	1.48	10500	2571	188	68	[ERAP1 - endoplasmic reticulum aminopeptidase 1, IFIT1 - interferon-induced protein with tetratricopeptide repeats 1, TBC1D10C - tbc1 domain family, member 10c, SASH3 - sam and sh3 domain containing 3, FAM13A - family with sequence similarity 13, member a, APOA1 - apolipoprotein a-i, IL12RB1 - interleukin 12 receptor, beta 1, PSAP - prosaposin, SOCS1 - suppressor of cytokine signaling 1, TRAT1 - …
GO:0046638	positive regulation of alpha-beta T cell differentiation	0.000203	0.0427	9.01	10500	31	188	5	[CCL19 - chemokine (c-c motif) ligand 19, SASH3 - sam and sh3 domain containing 3, IL12RB1 - interleukin 12 receptor, beta 1, ZAP70 - zeta-chain (tcr) associated protein kinase 70kda, SOCS1 - suppressor of cytokine signaling 1]
GO Function
GO:0003823	antigen binding	4.06e-06	0.0167	13.4	10500	25	188	6	[HLA-DRB1 - major histocompatibility complex, class ii, dr beta 1, SLAMF1 - signaling lymphocytic activation molecule family member 1, HLA-DQB1 - major histocompatibility complex, class ii, dq beta 1, TAPBP - tap binding protein (tapasin), IGHD - immunoglobulin heavy constant delta, CD209 - cd209 molecule]
GO component
GO:0042101	T cell receptor complex	4.7e-08	8.66e-05	25.78	10500	13	188	6	[SKAP1 - src kinase associated phosphoprotein 1, CD6 - cd6 molecule, CD3E - cd3e molecule, epsilon (cd3-tcr complex), ZAP70 - zeta-chain (tcr) associated protein kinase 70kda, TRAT1 - t cell receptor associated transmembrane adaptor 1, CD247 - cd247 molecule]
GO:0097381	photoreceptor disc membrane	3.2e-07	0.000294	19.71	10500	17	188	6	[OPN1MW - opsin 1 (cone pigments), medium-wave-sensitive, GUCA1A - guanylate cyclase activator 1a (retina), OPN1LW - opsin 1 (cone pigments), long-wave-sensitive, GRK1 - g protein-coupled receptor kinase 1, OPN1SW - opsin 1 (cone pigments), short-wave-sensitive, PDE6B - phosphodiesterase 6b, cgmp-specific, rod, beta]
GO:0001772	immunological synapse	6.93e-05	0.0319	11.17	10500	25	188	5	[SKAP1 - src kinase associated phosphoprotein 1, CD6 - cd6 molecule, CD3E - cd3e molecule, epsilon (cd3-tcr complex), ZAP70 - zeta-chain (tcr) associated protein kinase 70kda, GZMB - granzyme b (granzyme 2, cytotoxic t-lymphocyte-associated serine esterase 1)]
GO:0001750	photoreceptor outer segment	0.000122	0.0374	7.62	10500	44	188	6	[OPN1MW - opsin 1 (cone pigments), medium-wave-sensitive, TULP1 - tubby like protein 1, OPN1LW - opsin 1 (cone pigments), long-wave-sensitive, OPN1SW - opsin 1 (cone pigments), short-wave-sensitive, MYRIP - myosin viia and rab interacting protein, ARR3 - arrestin 3, retinal (x-arrestin)]
GO:0005839	proteasome core complex	6.27e-05	0.0385	17.18	10500	13	188	4	[PSMA6 - proteasome (prosome, macropain) subunit, alpha type, 6, PSMB9 - proteasome (prosome, macropain) subunit, beta type, 9, PSMB7 - proteasome (prosome, macropain) subunit, beta type, 7, PSMB6 - proteasome (prosome, macropain) subunit, beta type, 6]
GO:0019774	proteasome core complex, beta-subunit complex	0.000109	0.04	27.93	10500	6	188	3	[PSMB9 - proteasome (prosome, macropain) subunit, beta type, 9, PSMB7 - proteasome (prosome, macropain) subunit, beta type, 7, PSMB6 - proteasome (prosome, macropain) subunit, beta type, 6]

## Sheet: Table S6
Table S6. Absorbance ratios (A250/A365, A254/A436, A365/A465, A465/A665), specific ultraviolet absorbance (SUVA254, SUVA285, L mg-1 m-1) and specific Colour absorbance (SCOA436, L mg-1 m-1)
Lake	Type	Absorbance ratios
		A250/A365	A254/A436	A365/A465	A465/A665	SUVA254	SUVA285	SCOA436
Holvandi Kivijärv	humic	4.48431	13.4485	4.51327	6.27778	4.43445	3.17146	0.329736
Virosi	humic	4.50272	13.3598	4.43373	6.38462	4.83056	3.43419	0.361573
Partsi Saarjärv	humic	4.33333	12.5551	4.2907	6.37037	4.74691	3.41049	0.378086
Heisri Mustjärv	humic	4.78233	14.8586	4.66176	6.8	4.42007	3.08894	0.297476
Kuulma	humic	4.41067	12.7917	4.22549	6	3.91083	2.76008	0.305732
Loosalu	humic	4.4375	12.3036	4.10256	5.57143	3.9575	2.86617	0.321654
Matsimäe Pühajärv	humic	4.43871	13.6531	4.62687	6.7	3.21403	2.31564	0.235407
Meelva	humic	4.44135	13.0542	4.29915	5.85	4.53632	3.22169	0.347498
Paidra	clear-water	5.71429	15.3	4	7	1.4956	0.997067	0.0977517
Hino	clear-water	9.92857	26.8	3.5	4	0.963336	0.553559	0.0359454
Verijärv	clear-water	7.45161	24.7778	5.16667	6	1.32896	0.834327	0.0536353
Saadjärv	clear-water	8.33333	26.6667	5	6	2.13523	1.30783	0.0800712
Uiakatsi	clear-water	7.47368	19.7143	3.8	2.5	2.06463	1.28665	0.104728
Piigandi	clear-water	7.85714	22.8571	4.2	5	1.91916	1.18748	0.0839631
